# Supplementary material for: Population‐wide single‐pollen nuclei genotyping in rye sheds light on the genetic basis and environmental plasticity of meiotic recombination
Source: New Phytol. 2025 Oct 31;249(1):512–23. doi: 10.1111/nph.70656 (PMC12676071; doi:10.1111/nph.70656)
Supplement: Supplementary file 3 — Dataset S3 Summary of all crossover trait data. [file NPH-249-512-s003.txt]

sample_id	treatment	crossover_count	rbar_intra	inter_co_distance	crossover_count_per_chromatid	pop	sample
NF_23_10	Nutrient deficiency	3.83333333333333	0.0433802610048555	26	0.547619047619047	Diversity panel	plant
NF_23_100	Nutrient deficiency	12.4	0.0477975829055701	25.1515151515152	1.77142857142857	Diversity panel	plant
NF_23_102	Nutrient deficiency	3.8	0.022044979679421	32	0.542857142857143	Diversity panel	plant
NF_23_107	Nutrient deficiency	11.8333333333333	0.044250650486114	30.7894736842105	1.69047619047619	Diversity panel	plant
NF_23_112	Nutrient deficiency	8	0.0471147343572033	32.7272727272727	1.14285714285714	Diversity panel	plant
NF_23_115	Nutrient deficiency	5	0.0221626632873623	17.7777777777778	0.714285714285714	Diversity panel	plant
NF_23_120	Nutrient deficiency	18.1666666666667	0.0607772612800367	23.3333333333333	2.5952380952381	Diversity panel	plant
NF_23_129	Nutrient deficiency	13.25	0.0499906242085382	32.5	1.89285714285714	Diversity panel	plant
NF_23_13	Nutrient deficiency	10.4	0.0504240680826457	35.2173913043478	1.48571428571429	Diversity panel	plant
NF_23_130	Nutrient deficiency	12.6666666666667	0.0412698056035733	28.5106382978723	1.80952380952381	Diversity panel	plant
NF_23_134	Nutrient deficiency	13.5	0.0536506097595464	25.4545454545455	1.92857142857143	Diversity panel	plant
NF_23_14	Nutrient deficiency	14.25	0.0585012629239118	29.6774193548387	2.03571428571429	Diversity panel	plant
NF_23_140	Nutrient deficiency	16.4	0.0585814046951296	29.7872340425532	2.34285714285714	Diversity panel	plant
NF_23_146	Nutrient deficiency	19.8333333333333	0.0623806325944999	25.8441558441558	2.83333333333333	Diversity panel	plant
NF_23_15	Nutrient deficiency	17.5	0.0619209541274768	24.6969696969697	2.5	Diversity panel	plant
NF_23_151	Nutrient deficiency	20.5	0.0602096829318765	22.0987654320988	2.92857142857143	Diversity panel	plant
NF_23_154	Nutrient deficiency	7.8	0.0391441452833236	29.375	1.11428571428571	Diversity panel	plant
NF_23_155	Nutrient deficiency	18.8333333333333	0.058339556317186	23.2394366197183	2.69047619047619	Diversity panel	plant
NF_23_157	Nutrient deficiency	5	0.0497813250330965	20	0.714285714285714	Diversity panel	plant
NF_23_171	Nutrient deficiency	20.2	0.0602004959480688	23.6470588235294	2.88571428571429	Diversity panel	plant
NF_23_174	Nutrient deficiency	13	0.0521338444525379	32.8205128205128	1.85714285714286	Diversity panel	plant
NF_23_18	Nutrient deficiency	15.5	0.0593919169484677	25.3703703703704	2.21428571428571	Diversity panel	plant
NF_23_189	Nutrient deficiency	8.2	0.0501107648023335	33.5714285714286	1.17142857142857	Diversity panel	plant
NF_23_19	Nutrient deficiency	4.5	0.0375781033986371	26	0.642857142857143	Diversity panel	plant
NF_23_191	Nutrient deficiency	19.5	0.0629171593893367	25.4666666666667	2.78571428571429	Diversity panel	plant
NF_23_194	Nutrient deficiency	15.6666666666667	0.0586938786060899	24.4642857142857	2.23809523809524	Diversity panel	plant
NF_23_196	Nutrient deficiency	20.5	0.0626748861627719	22	2.92857142857143	Diversity panel	plant
NF_23_198	Nutrient deficiency	11.6666666666667	0.0519778808703235	28.1081081081081	1.66666666666667	Diversity panel	plant
NF_23_199	Nutrient deficiency	11.3333333333333	0.0474684384961746	29	1.61904761904761	Diversity panel	plant
NF_23_2	Nutrient deficiency	15.75	0.0562071247223901	26.4864864864865	2.25	Diversity panel	plant
NF_23_204	Nutrient deficiency	12.3333333333333	0.0453202273130638	23.4146341463415	1.76190476190476	Diversity panel	plant
NF_23_21	Nutrient deficiency	3.4	0.0220328265329975	46.6666666666667	0.485714285714286	Diversity panel	plant
NF_23_216	Nutrient deficiency	20.8333333333333	0.0660399775552838	24.7619047619048	2.97619047619047	Diversity panel	plant
NF_23_217	Nutrient deficiency	11.5	0.0528172652368308	28.6486486486487	1.64285714285714	Diversity panel	plant
NF_23_221	Nutrient deficiency	20.3333333333333	0.0600561476479491	26.5432098765432	2.9047619047619	Diversity panel	plant
NF_23_222	Nutrient deficiency	15	0.0587281491832643	25.4761904761905	2.14285714285714	Diversity panel	plant
NF_23_223	Nutrient deficiency	4.2	0.0282874478172996	54.2857142857143	0.6	Diversity panel	plant
NF_23_224	Nutrient deficiency	14.1666666666667	0.0484520533580468	23.4782608695652	2.02380952380953	Diversity panel	plant
NF_23_226	Nutrient deficiency	14	0.0557624846493179	26.4102564102564	2	Diversity panel	plant
NF_23_230	Nutrient deficiency	11.1666666666667	0.0458648340299135	21.5625	1.5952380952381	Diversity panel	plant
NF_23_234	Nutrient deficiency	16.5	0.0563414441892082	25.8064516129032	2.35714285714286	Diversity panel	plant
NF_23_243	Nutrient deficiency	20.2	0.0632037155856518	22.7058823529412	2.88571428571429	Diversity panel	plant
NF_23_246	Nutrient deficiency	16.6666666666667	0.0582880495818025	27.1186440677966	2.38095238095239	Diversity panel	plant
NF_23_25	Nutrient deficiency	20.8333333333333	0.0590800957579075	21.6666666666667	2.97619047619047	Diversity panel	plant
NF_23_250	Nutrient deficiency	11.5	0.061786619682197	26.6666666666667	1.64285714285714	Diversity panel	plant
NF_23_251	Nutrient deficiency	15.1666666666667	0.0502532211584005	21.9230769230769	2.16666666666667	Diversity panel	plant
NF_23_258	Nutrient deficiency	17.2	0.0573491727725133	24.3396226415094	2.45714285714286	Diversity panel	plant
NF_23_26	Nutrient deficiency	9.8	0.0457117776530391	25.7142857142857	1.4	Diversity panel	plant
NF_23_260	Nutrient deficiency	20	0.0522981756969769	21.5	2.85714285714286	Diversity panel	plant
NF_23_262	Nutrient deficiency	22.75	0.0613521676279192	22.3809523809524	3.25	Diversity panel	plant
NF_23_263	Nutrient deficiency	8.66666666666667	0.0409746805953016	40	1.23809523809524	Diversity panel	plant
NF_23_265	Nutrient deficiency	12.1666666666667	0.0525754372054473	24.8571428571429	1.73809523809524	Diversity panel	plant
NF_23_28	Nutrient deficiency	12.5	0.0467276936286068	24.6341463414634	1.78571428571429	Diversity panel	plant
NF_23_282	Nutrient deficiency	9.66666666666667	0.046890159072633	32.0689655172414	1.38095238095238	Diversity panel	plant
NF_23_285	Nutrient deficiency	10.3333333333333	0.0549075486266394	35.3571428571429	1.47619047619047	Diversity panel	plant
NF_23_29	Nutrient deficiency	4.2	0.0226906612848418	11.6666666666667	0.6	Diversity panel	plant
NF_23_292	Nutrient deficiency	10.4	0.0572545636350825	31.9047619047619	1.48571428571429	Diversity panel	plant
NF_23_294	Nutrient deficiency	18.3333333333333	0.0541418495488435	20.5714285714286	2.61904761904761	Diversity panel	plant
NF_23_296	Nutrient deficiency	8.6	0.0424539249080488	26.1111111111111	1.22857142857143	Diversity panel	plant
NF_23_30	Nutrient deficiency	19.3333333333333	0.0590075723494423	24.7368421052632	2.76190476190476	Diversity panel	plant
NF_23_300	Nutrient deficiency	12.5	0.0470095247360777	31.1538461538462	1.78571428571429	Diversity panel	plant
NF_23_303	Nutrient deficiency	8	0.0389455697297791	33.125	1.14285714285714	Diversity panel	plant
NF_23_304	Nutrient deficiency	15	0.0479006395504999	26.0869565217391	2.14285714285714	Diversity panel	plant
NF_23_309	Nutrient deficiency	3.66666666666667	0.0141059363560911	22.5	0.523809523809524	Diversity panel	plant
NF_23_312	Nutrient deficiency	8.5	0.0413454883987273	19.375	1.21428571428571	Diversity panel	plant
NF_23_314	Nutrient deficiency	18.6666666666667	0.0560231983010419	22.2222222222222	2.66666666666667	Diversity panel	plant
NF_23_315	Nutrient deficiency	17.2	0.0549461360185173	20.1923076923077	2.45714285714286	Diversity panel	plant
NF_23_317	Nutrient deficiency	17.5	0.0650452389222932	26.046511627907	2.5	Diversity panel	plant
NF_23_325	Nutrient deficiency	8.6	0.0442056962598138	16.1111111111111	1.22857142857143	Diversity panel	plant
NF_23_327	Nutrient deficiency	15.5	0.0515123793068376	24.8275862068966	2.21428571428571	Diversity panel	plant
NF_23_329	Nutrient deficiency	14.8333333333333	0.0564944110680798	26.3829787234043	2.11904761904761	Diversity panel	plant
NF_23_33	Nutrient deficiency	9.33333333333333	0.0430355550678496	26.9230769230769	1.33333333333333	Diversity panel	plant
NF_23_332	Nutrient deficiency	3.8	0.0189617224226403	24.2857142857143	0.542857142857143	Diversity panel	plant
NF_23_333	Nutrient deficiency	13.3333333333333	0.0518093288848767	23.9024390243902	1.9047619047619	Diversity panel	plant
NF_23_336	Nutrient deficiency	14.75	0.0570426472159763	28.125	2.10714285714286	Diversity panel	plant
NF_23_337	Nutrient deficiency	17.2	0.0514911190925977	27.2727272727273	2.45714285714286	Diversity panel	plant
NF_23_339	Nutrient deficiency	16.1666666666667	0.0621719374622033	21.2280701754386	2.30952380952381	Diversity panel	plant
NF_23_345	Nutrient deficiency	11.6	0.053374070398988	33.75	1.65714285714286	Diversity panel	plant
NF_23_348	Nutrient deficiency	10.2	0.0477814956627385	36.6666666666667	1.45714285714286	Diversity panel	plant
NF_23_350	Nutrient deficiency	10	0.0432330752627603	34	1.42857142857143	Diversity panel	plant
NF_23_357	Nutrient deficiency	11.8	0.0477566501499426	31.6666666666667	1.68571428571429	Diversity panel	plant
NF_23_366	Nutrient deficiency	9.83333333333333	0.0509102782831276	35.3571428571429	1.4047619047619	Diversity panel	plant
NF_23_370	Nutrient deficiency	18.3333333333333	0.0557879825149003	26.6666666666667	2.61904761904761	Diversity panel	plant
NF_23_372	Nutrient deficiency	18.8333333333333	0.0633217048668049	22.112676056338	2.69047619047619	Diversity panel	plant
NF_23_373	Nutrient deficiency	13	0.0629019642287144	27.7777777777778	1.85714285714286	Diversity panel	plant
NF_23_380	Nutrient deficiency	7.66666666666667	0.0328804119358084	33	1.0952380952381	Diversity panel	plant
NF_23_382	Nutrient deficiency	12	0.0450137388360725	28.4	1.71428571428571	Diversity panel	plant
NF_23_383	Nutrient deficiency	6.4	0.0397182841114578	25.4545454545455	0.914285714285714	Diversity panel	plant
NF_23_39	Nutrient deficiency	16.8333333333333	0.0564507857798848	22.741935483871	2.4047619047619	Diversity panel	plant
NF_23_393	Nutrient deficiency	12	0.0588611479145486	31.3513513513514	1.71428571428571	Diversity panel	plant
NF_23_40	Nutrient deficiency	17.8333333333333	0.0571317873426305	24.3283582089552	2.54761904761904	Diversity panel	plant
NF_23_402	Nutrient deficiency	17.5	0.056828950582931	25.3125	2.5	Diversity panel	plant
NF_23_403	Nutrient deficiency	16.8333333333333	0.0577110855029928	24.4262295081967	2.4047619047619	Diversity panel	plant
NF_23_409	Nutrient deficiency	11.6666666666667	0.0583719735830459	36.7741935483871	1.66666666666667	Diversity panel	plant
NF_23_41	Nutrient deficiency	16.5	0.0517242980931664	19	2.35714285714286	Diversity panel	plant
NF_23_412	Nutrient deficiency	8.4	0.0503188854554694	37.5	1.2	Diversity panel	plant
NF_23_413	Nutrient deficiency	11	0.048008244867774	29.7142857142857	1.57142857142857	Diversity panel	plant
NF_23_415	Nutrient deficiency	16	0.057066798185199	28.1818181818182	2.28571428571429	Diversity panel	plant
NF_23_417	Nutrient deficiency	11.6666666666667	0.0410655659521508	26.3414634146341	1.66666666666667	Diversity panel	plant
NF_23_424	Nutrient deficiency	16.3333333333333	0.0537362225268607	23.2758620689655	2.33333333333333	Diversity panel	plant
NF_23_426	Nutrient deficiency	14	0.0538783337541698	23.1034482758621	2	Diversity panel	plant
NF_23_427	Nutrient deficiency	13.6666666666667	0.0492170997650068	22.1276595744681	1.95238095238096	Diversity panel	plant
NF_23_428	Nutrient deficiency	17.5	0.0611804613254752	22.8358208955224	2.5	Diversity panel	plant
NF_23_429	Nutrient deficiency	16.4	0.0468401989297542	19.2307692307692	2.34285714285714	Diversity panel	plant
NF_23_43	Nutrient deficiency	14.8	0.055555611629956	24.1463414634146	2.11428571428571	Diversity panel	plant
NF_23_432	Nutrient deficiency	15.5	0.0517741069122569	24.3396226415094	2.21428571428571	Diversity panel	plant
NF_23_44	Nutrient deficiency	15.5	0.0599350866128057	27.7358490566038	2.21428571428571	Diversity panel	plant
NF_23_443	Nutrient deficiency	14.4	0.056777872132042	19.7619047619048	2.05714285714286	Diversity panel	plant
NF_23_453	Nutrient deficiency	3.2	0.0246487315934644	13.3333333333333	0.457142857142857	Diversity panel	plant
NF_23_456	Nutrient deficiency	13	0.0593314761922449	29.75	1.85714285714286	Diversity panel	plant
NF_23_457	Nutrient deficiency	19.5	0.0613647101556933	22.5333333333333	2.78571428571429	Diversity panel	plant
NF_23_461	Nutrient deficiency	17.1666666666667	0.0605023795475514	26.7741935483871	2.45238095238096	Diversity panel	plant
NF_23_462	Nutrient deficiency	17.3333333333333	0.054261428587711	22.0634920634921	2.47619047619047	Diversity panel	plant
NF_23_468	Nutrient deficiency	15.8	0.0595886294262446	30	2.25714285714286	Diversity panel	plant
NF_23_47	Nutrient deficiency	14.75	0.0598833852591815	20.3030303030303	2.10714285714286	Diversity panel	plant
NF_23_475	Nutrient deficiency	18.5	0.0609805892185649	32.1739130434783	2.64285714285714	Diversity panel	plant
NF_23_476	Nutrient deficiency	16.2	0.05243429223638	25.1020408163265	2.31428571428571	Diversity panel	plant
NF_23_50	Nutrient deficiency	2.2	0.0137881702492767	10	0.314285714285714	Diversity panel	plant
NF_23_57	Nutrient deficiency	8	0.0410401889918777	27.5	1.14285714285714	Diversity panel	plant
NF_23_58	Nutrient deficiency	2.8	0.0183915723673144	25	0.4	Diversity panel	plant
NF_23_6	Nutrient deficiency	10.1666666666667	0.0546374289808059	30.3846153846154	1.45238095238096	Diversity panel	plant
NF_23_68	Nutrient deficiency	6.33333333333333	0.0348523407391201	27.5	0.904761904761904	Diversity panel	plant
NF_23_70	Nutrient deficiency	13.5	0.0479681958187055	24.8936170212766	1.92857142857143	Diversity panel	plant
NF_23_71	Nutrient deficiency	8.6	0.0366805098122224	22.6315789473684	1.22857142857143	Diversity panel	plant
NF_23_76	Nutrient deficiency	21	0.0586135380295914	21.3333333333333	3	Diversity panel	plant
NF_23_78	Nutrient deficiency	16.5	0.0554448125337179	22.25	2.35714285714286	Diversity panel	plant
NF_23_80	Nutrient deficiency	20	0.0587697039656606	23.1645569620253	2.85714285714286	Diversity panel	plant
NF_23_81	Nutrient deficiency	7.2	0.0332496076463733	30	1.02857142857143	Diversity panel	plant
NF_23_82	Nutrient deficiency	14	0.0570615998150338	31.0416666666667	2	Diversity panel	plant
NF_23_88	Nutrient deficiency	9.2	0.0451664683211955	30.8695652173913	1.31428571428571	Diversity panel	plant
NF_23_91	Nutrient deficiency	8.33333333333333	0.0514628943302957	18.75	1.19047619047619	Diversity panel	plant
NF_23_94	Nutrient deficiency	9.25	0.0592171392238839	25	1.32142857142857	Diversity panel	plant
NF_23_98	Nutrient deficiency	7	0.036887477735517	27.5	1	Diversity panel	plant
NPK_23_100	Control	12.5	0.0513069827749998	36.0714285714286	1.78571428571429	Diversity panel	plant
NPK_23_101	Control	17.8	0.0594149638888332	25.1785714285714	2.54285714285714	Diversity panel	plant
NPK_23_102	Control	13.1666666666667	0.0464342524323635	23.7777777777778	1.88095238095239	Diversity panel	plant
NPK_23_123	Control	10.5	0.0473252768886246	21.0526315789474	1.5	Diversity panel	plant
NPK_23_124	Control	9	0.0411770389649065	32.8	1.28571428571429	Diversity panel	plant
NPK_23_13	Control	17.1666666666667	0.0539851634775703	23.2307692307692	2.45238095238096	Diversity panel	plant
NPK_23_130	Control	17.4	0.0585877051137675	25.7142857142857	2.48571428571429	Diversity panel	plant
NPK_23_135	Control	18.5	0.0635023598587842	27.536231884058	2.64285714285714	Diversity panel	plant
NPK_23_138	Control	19.8333333333333	0.061556455445349	26.4935064935065	2.83333333333333	Diversity panel	plant
NPK_23_140	Control	11.2	0.0514220496199427	25.7142857142857	1.6	Diversity panel	plant
NPK_23_143	Control	7.66666666666667	0.0465123710741768	45.3333333333333	1.0952380952381	Diversity panel	plant
NPK_23_149	Control	15.4	0.0571370586492849	22.0454545454545	2.2	Diversity panel	plant
NPK_23_150	Control	16.5	0.0617424942502704	27.7966101694915	2.35714285714286	Diversity panel	plant
NPK_23_152	Control	21.3333333333333	0.0608737329489336	19.4252873563218	3.04761904761904	Diversity panel	plant
NPK_23_153	Control	16.6	0.055819371129877	30.4	2.37142857142857	Diversity panel	plant
NPK_23_157	Control	9.66666666666667	0.0503716626139375	26.9565217391304	1.38095238095238	Diversity panel	plant
NPK_23_167	Control	14.4	0.0563306684307875	22.1951219512195	2.05714285714286	Diversity panel	plant
NPK_23_169	Control	13.8333333333333	0.0567435288636895	25.4545454545455	1.97619047619047	Diversity panel	plant
NPK_23_17	Control	14.4	0.0533055858314774	25.5263157894737	2.05714285714286	Diversity panel	plant
NPK_23_171	Control	19.1666666666667	0.0619008669059956	28.9041095890411	2.73809523809524	Diversity panel	plant
NPK_23_172	Control	13	0.0603013770225267	23.4615384615385	1.85714285714286	Diversity panel	plant
NPK_23_180	Control	17.6666666666667	0.0582866894427706	27.3846153846154	2.52380952380953	Diversity panel	plant
NPK_23_186	Control	12.8	0.0517612171294502	25.7142857142857	1.82857142857143	Diversity panel	plant
NPK_23_188	Control	17.3333333333333	0.0577796970414339	23.6507936507937	2.47619047619047	Diversity panel	plant
NPK_23_190	Control	8.83333333333333	0.0380034299594156	21.0714285714286	1.26190476190476	Diversity panel	plant
NPK_23_192	Control	15.8333333333333	0.0578974949838417	27.4074074074074	2.26190476190476	Diversity panel	plant
NPK_23_200	Control	7.66666666666667	0.0453644591593693	28.9473684210526	1.0952380952381	Diversity panel	plant
NPK_23_201	Control	16.3333333333333	0.059791633980512	30.6666666666667	2.33333333333333	Diversity panel	plant
NPK_23_209	Control	6.33333333333333	0.0353067208706625	26	0.904761904761904	Diversity panel	plant
NPK_23_219	Control	13	0.0496822890719478	27.0588235294118	1.85714285714286	Diversity panel	plant
NPK_23_22	Control	18.3333333333333	0.0559530306059242	24.1666666666667	2.61904761904761	Diversity panel	plant
NPK_23_221	Control	18.1666666666667	0.0591179532423893	18.3823529411765	2.5952380952381	Diversity panel	plant
NPK_23_225	Control	12.8	0.0571011154425043	26.2068965517241	1.82857142857143	Diversity panel	plant
NPK_23_227	Control	12.1666666666667	0.0440590211182954	20.2631578947368	1.73809523809524	Diversity panel	plant
NPK_23_230	Control	17.6666666666667	0.0562648097375409	25.3846153846154	2.52380952380953	Diversity panel	plant
NPK_23_235	Control	9.8	0.0436306244323824	18	1.4	Diversity panel	plant
NPK_23_238	Control	10.5	0.0545361088623403	31.3793103448276	1.5	Diversity panel	plant
NPK_23_241	Control	17.4	0.060589238265044	29.8076923076923	2.48571428571429	Diversity panel	plant
NPK_23_242	Control	16.6666666666667	0.0607305318928502	21.6393442622951	2.38095238095239	Diversity panel	plant
NPK_23_243	Control	22.5	0.0624984567892942	21.3592233009709	3.21428571428571	Diversity panel	plant
NPK_23_248	Control	7.8	0.0356742793349564	26.6666666666667	1.11428571428571	Diversity panel	plant
NPK_23_25	Control	18.1666666666667	0.0586292301135253	27.9710144927536	2.5952380952381	Diversity panel	plant
NPK_23_251	Control	20	0.0543748788879002	23.5185185185185	2.85714285714286	Diversity panel	plant
NPK_23_255	Control	17.8333333333333	0.0616422952207149	28.955223880597	2.54761904761904	Diversity panel	plant
NPK_23_256	Control	6.33333333333333	0.0323552814419537	35	0.904761904761904	Diversity panel	plant
NPK_23_257	Control	2.83333333333333	0.0258030593246228	25	0.404761904761904	Diversity panel	plant
NPK_23_27	Control	12.2	0.048366004135746	27.8125	1.74285714285714	Diversity panel	plant
NPK_23_271	Control	15	0.0573659648238049	29.1428571428571	2.14285714285714	Diversity panel	plant
NPK_23_280	Control	15.1666666666667	0.0544308896924626	27	2.16666666666667	Diversity panel	plant
NPK_23_29	Control	8.33333333333333	0.034740848004742	28	1.19047619047619	Diversity panel	plant
NPK_23_292	Control	12.3333333333333	0.0552643880137301	29.4444444444444	1.76190476190476	Diversity panel	plant
NPK_23_301	Control	19.8333333333333	0.0602511750812448	27.8205128205128	2.83333333333333	Diversity panel	plant
NPK_23_303	Control	16.6666666666667	0.0621463774901584	25.5172413793103	2.38095238095239	Diversity panel	plant
NPK_23_304	Control	12.6666666666667	0.0456894195507314	26.5	1.80952380952381	Diversity panel	plant
NPK_23_305	Control	21.25	0.0592037943965794	22.7118644067797	3.03571428571429	Diversity panel	plant
NPK_23_309	Control	14.4	0.0571755509936665	23.0952380952381	2.05714285714286	Diversity panel	plant
NPK_23_31	Control	14.2	0.0541710841342948	26.0526315789474	2.02857142857143	Diversity panel	plant
NPK_23_311	Control	14.4	0.0536749657441426	23.5	2.05714285714286	Diversity panel	plant
NPK_23_314	Control	18.6666666666667	0.0568711477979046	24.1666666666667	2.66666666666667	Diversity panel	plant
NPK_23_319	Control	14	0.0626689706704958	32.5	2	Diversity panel	plant
NPK_23_32	Control	6.66666666666667	0.0384862044653667	32.8571428571429	0.952380952380953	Diversity panel	plant
NPK_23_324	Control	21.2	0.0622907921806302	23.3333333333333	3.02857142857143	Diversity panel	plant
NPK_23_327	Control	19.8333333333333	0.0593594927113254	22.875	2.83333333333333	Diversity panel	plant
NPK_23_33	Control	17.5	0.0573233949755795	23.4090909090909	2.5	Diversity panel	plant
NPK_23_334	Control	19.1666666666667	0.0616488172192246	21.8666666666667	2.73809523809524	Diversity panel	plant
NPK_23_336	Control	14.8	0.0569666976850811	26.046511627907	2.11428571428571	Diversity panel	plant
NPK_23_340	Control	17.3333333333333	0.0604530333326575	25.2380952380952	2.47619047619047	Diversity panel	plant
NPK_23_341	Control	18.5	0.0519169378577464	23.6619718309859	2.64285714285714	Diversity panel	plant
NPK_23_35	Control	16.3333333333333	0.0597425000563709	26.7796610169492	2.33333333333333	Diversity panel	plant
NPK_23_355	Control	17.75	0.0578576948510507	22.093023255814	2.53571428571429	Diversity panel	plant
NPK_23_358	Control	10.5	0.0550528516366784	31.4285714285714	1.5	Diversity panel	plant
NPK_23_359	Control	13	0.050326840754193	24.8275862068966	1.85714285714286	Diversity panel	plant
NPK_23_360	Control	14	0.0516558598539431	23.8461538461538	2	Diversity panel	plant
NPK_23_361	Control	6.66666666666667	0.032930974458766	30	0.952380952380953	Diversity panel	plant
NPK_23_366	Control	18.6666666666667	0.0571071553290213	23.7837837837838	2.66666666666667	Diversity panel	plant
NPK_23_37	Control	17.1666666666667	0.0577779822340073	20.46875	2.45238095238096	Diversity panel	plant
NPK_23_371	Control	14.5	0.0572494299512536	23.695652173913	2.07142857142857	Diversity panel	plant
NPK_23_384	Control	16.3333333333333	0.0571842581900695	23.6065573770492	2.33333333333333	Diversity panel	plant
NPK_23_388	Control	15.8333333333333	0.0510423154118011	23.5185185185185	2.26190476190476	Diversity panel	plant
NPK_23_39	Control	14.6666666666667	0.0530530144528738	28.75	2.0952380952381	Diversity panel	plant
NPK_23_390	Control	15.8333333333333	0.0535881891779425	27.5438596491228	2.26190476190476	Diversity panel	plant
NPK_23_394	Control	16.3333333333333	0.0577525247801998	31.0526315789474	2.33333333333333	Diversity panel	plant
NPK_23_396	Control	5.6	0.0364754621781013	12	0.8	Diversity panel	plant
NPK_23_397	Control	13	0.0544608156523653	35.3125	1.85714285714286	Diversity panel	plant
NPK_23_400	Control	8.2	0.0448612730095095	25	1.17142857142857	Diversity panel	plant
NPK_23_408	Control	15.5	0.058778487103935	25.9259259259259	2.21428571428571	Diversity panel	plant
NPK_23_409	Control	21.5	0.0632694333985606	25.049504950495	3.07142857142857	Diversity panel	plant
NPK_23_410	Control	13.8	0.0580779624655004	27.7777777777778	1.97142857142857	Diversity panel	plant
NPK_23_415	Control	13.3333333333333	0.0518623431237519	28.6666666666667	1.9047619047619	Diversity panel	plant
NPK_23_416	Control	17.2	0.0587594296970059	28.8461538461538	2.45714285714286	Diversity panel	plant
NPK_23_417	Control	16	0.0576430509182241	23.3333333333333	2.28571428571429	Diversity panel	plant
NPK_23_420	Control	13.4	0.0554033929277063	22.1621621621622	1.91428571428571	Diversity panel	plant
NPK_23_421	Control	20	0.050797711022396	21.1320754716981	2.85714285714286	Diversity panel	plant
NPK_23_423	Control	11.75	0.0500519920727817	28.2608695652174	1.67857142857143	Diversity panel	plant
NPK_23_424	Control	20.8333333333333	0.0633435957221574	23.855421686747	2.97619047619047	Diversity panel	plant
NPK_23_428	Control	15.5	0.0574512879234396	23.6363636363636	2.21428571428571	Diversity panel	plant
NPK_23_429	Control	18.3333333333333	0.0567640630960778	24.8571428571429	2.61904761904761	Diversity panel	plant
NPK_23_430	Control	13.5	0.051252504542364	31.0204081632653	1.92857142857143	Diversity panel	plant
NPK_23_435	Control	7	0.0483694284145291	24.2857142857143	1	Diversity panel	plant
NPK_23_439	Control	13.2	0.0562149605739467	30	1.88571428571429	Diversity panel	plant
NPK_23_44	Control	19	0.055167854688283	19.8648648648649	2.71428571428571	Diversity panel	plant
NPK_23_440	Control	15	0.0477231999710704	24.7169811320755	2.14285714285714	Diversity panel	plant
NPK_23_442	Control	17.6666666666667	0.0593690474518633	30.1538461538462	2.52380952380953	Diversity panel	plant
NPK_23_445	Control	5.4	0.0335440941712664	23.75	0.771428571428571	Diversity panel	plant
NPK_23_451	Control	14.1666666666667	0.0519936999160093	20.6382978723404	2.02380952380953	Diversity panel	plant
NPK_23_454	Control	17	0.0554788833008951	22.9508196721311	2.42857142857143	Diversity panel	plant
NPK_23_457	Control	16.1666666666667	0.054505154525604	25.9322033898305	2.30952380952381	Diversity panel	plant
NPK_23_459	Control	19	0.061812512775933	25.2083333333333	2.71428571428571	Diversity panel	plant
NPK_23_460	Control	13	0.0555921169661713	25.8974358974359	1.85714285714286	Diversity panel	plant
NPK_23_461	Control	18.4	0.0555841964982943	24.3859649122807	2.62857142857143	Diversity panel	plant
NPK_23_463	Control	19.1666666666667	0.0622460451444895	25.2702702702703	2.73809523809524	Diversity panel	plant
NPK_23_465	Control	19	0.0642995091416052	26.4383561643836	2.71428571428571	Diversity panel	plant
NPK_23_466	Control	17	0.0590333013088793	31	2.42857142857143	Diversity panel	plant
NPK_23_467	Control	8	0.0431732669910035	22	1.14285714285714	Diversity panel	plant
NPK_23_468	Control	19.5	0.0612858979958015	23.2432432432432	2.78571428571429	Diversity panel	plant
NPK_23_472	Control	4.8	0.0313510953033958	14.2857142857143	0.685714285714286	Diversity panel	plant
NPK_23_474	Control	14.8333333333333	0.0555636927300517	24.5833333333333	2.11904761904761	Diversity panel	plant
NPK_23_478	Control	10.6666666666667	0.0446668143834128	26	1.52380952380953	Diversity panel	plant
NPK_23_479	Control	15.4	0.0521688905875503	28.9130434782609	2.2	Diversity panel	plant
NPK_23_48	Control	16.3333333333333	0.0597424880226479	20.625	2.33333333333333	Diversity panel	plant
NPK_23_49	Control	8.8	0.0409799295203427	27.8947368421053	1.25714285714286	Diversity panel	plant
NPK_23_51	Control	20	0.0624840745414545	25	2.85714285714286	Diversity panel	plant
NPK_23_53	Control	16.8333333333333	0.0568434860329962	24.5901639344262	2.4047619047619	Diversity panel	plant
NPK_23_55	Control	11	0.0516684112399756	33.5483870967742	1.57142857142857	Diversity panel	plant
NPK_23_61	Control	11.75	0.055705560477956	24.7826086956522	1.67857142857143	Diversity panel	plant
NPK_23_62	Control	12.25	0.0580438751641117	29.5652173913043	1.75	Diversity panel	plant
NPK_23_63	Control	13	0.0515119350564585	28	1.85714285714286	Diversity panel	plant
NPK_23_64	Control	17.8333333333333	0.0622678042996776	24.7692307692308	2.54761904761904	Diversity panel	plant
NPK_23_65	Control	16	0.0594570049042723	25.1785714285714	2.28571428571429	Diversity panel	plant
NPK_23_66	Control	13.5	0.0546177054080135	28.5714285714286	1.92857142857143	Diversity panel	plant
NPK_23_67	Control	20.4	0.060016992959716	25.0746268656716	2.91428571428571	Diversity panel	plant
NPK_23_72	Control	18	0.0559774078986883	21.9117647058824	2.57142857142857	Diversity panel	plant
NPK_23_76	Control	14.4	0.0634713935298712	25.9459459459459	2.05714285714286	Diversity panel	plant
NPK_23_77	Control	6.4	0.0319371373569635	32.7272727272727	0.914285714285714	Diversity panel	plant
NPK_23_78	Control	20	0.0596576750147815	25.2307692307692	2.85714285714286	Diversity panel	plant
NPK_23_79	Control	22.4	0.0613186493255405	21.6494845360825	3.2	Diversity panel	plant
NPK_23_80	Control	15.3333333333333	0.0568952557005921	26.0377358490566	2.19047619047619	Diversity panel	plant
NPK_23_81	Control	13	0.0418802611724886	22.0408163265306	1.85714285714286	Diversity panel	plant
NPK_23_84	Control	11.1666666666667	0.0455205121486359	22	1.5952380952381	Diversity panel	plant
NPK_23_88	Control	17.8333333333333	0.0571147239892756	19.8484848484848	2.54761904761904	Diversity panel	plant
NPK_23_89	Control	16.6666666666667	0.0540511755319503	27.6666666666667	2.38095238095239	Diversity panel	plant
NPK_23_93	Control	14.8333333333333	0.0542996650140712	24.0816326530612	2.11904761904761	Diversity panel	plant
NPK_23_98	Control	14.2	0.0531962326790741	26.4102564102564	2.02857142857143	Diversity panel	plant
NF_22_10	Nutrient deficiency	15	0.0594510434152857	27.8571428571429	2.14285714285714	Population variety	plant
NF_22_103	Nutrient deficiency	19.3333333333333	0.0617387495707683	22.4324324324324	2.76190476190476	Population variety	plant
NF_22_105	Nutrient deficiency	17.1666666666667	0.0603030284717351	32.4590163934426	2.45238095238096	Population variety	plant
NF_22_108	Nutrient deficiency	16.8	0.054368285657312	26.2745098039216	2.4	Population variety	plant
NF_22_110	Nutrient deficiency	18.4	0.0483999902440476	23.015873015873	2.62857142857143	Population variety	plant
NF_22_111	Nutrient deficiency	20.8333333333333	0.0597128615508435	24.2352941176471	2.97619047619047	Population variety	plant
NF_22_113	Nutrient deficiency	14.3333333333333	0.051337246764238	21.2	2.04761904761904	Population variety	plant
NF_22_115	Nutrient deficiency	16.6	0.0552313866310288	21.3461538461538	2.37142857142857	Population variety	plant
NF_22_118	Nutrient deficiency	19	0.0531958470807882	23.6986301369863	2.71428571428571	Population variety	plant
NF_22_122	Nutrient deficiency	14.25	0.055321750993559	28.125	2.03571428571429	Population variety	plant
NF_22_124	Nutrient deficiency	23.75	0.059331179578842	21.9402985074627	3.39285714285714	Population variety	plant
NF_22_127	Nutrient deficiency	20.75	0.0602803318848696	20.5454545454545	2.96428571428571	Population variety	plant
NF_22_139	Nutrient deficiency	15.8	0.0555124604502997	25.2083333333333	2.25714285714286	Population variety	plant
NF_22_140	Nutrient deficiency	12.1666666666667	0.0471326166215894	25.8974358974359	1.73809523809524	Population variety	plant
NF_22_142	Nutrient deficiency	17.8333333333333	0.0580773154110836	24.6969696969697	2.54761904761904	Population variety	plant
NF_22_143	Nutrient deficiency	17	0.0550908036217769	25.4838709677419	2.42857142857143	Population variety	plant
NF_22_144	Nutrient deficiency	17.2	0.0516221922986238	23.1168831168831	2.45714285714286	Population variety	plant
NF_22_145	Nutrient deficiency	15.5	0.0564777557881964	28.0555555555556	2.21428571428571	Population variety	plant
NF_22_146	Nutrient deficiency	18.5	0.0600282375486594	26.7605633802817	2.64285714285714	Population variety	plant
NF_22_151	Nutrient deficiency	16.8	0.0609783820659244	28.0769230769231	2.4	Population variety	plant
NF_22_153	Nutrient deficiency	19.6666666666667	0.0602091304508908	20.6493506493506	2.80952380952381	Population variety	plant
NF_22_154	Nutrient deficiency	15.8	0.062576971170699	25.6818181818182	2.25714285714286	Population variety	plant
NF_22_155	Nutrient deficiency	16.3333333333333	0.0585418228642764	28.448275862069	2.33333333333333	Population variety	plant
NF_22_156	Nutrient deficiency	20.3333333333333	0.0602716069462925	27.25	2.9047619047619	Population variety	plant
NF_22_157	Nutrient deficiency	19	0.0591143450101322	23.7704918032787	2.71428571428571	Population variety	plant
NF_22_165	Nutrient deficiency	15.75	0.0565935764627697	22	2.25	Population variety	plant
NF_22_166	Nutrient deficiency	17.6	0.051101816553419	25.6896551724138	2.51428571428571	Population variety	plant
NF_22_167	Nutrient deficiency	15.2	0.0456998143605038	20.9090909090909	2.17142857142857	Population variety	plant
NF_22_168	Nutrient deficiency	16	0.0584326801396619	28.5106382978723	2.28571428571429	Population variety	plant
NF_22_170	Nutrient deficiency	20	0.0599128905008856	24.1509433962264	2.85714285714286	Population variety	plant
NF_22_171	Nutrient deficiency	13.8333333333333	0.0498756069703245	26.1363636363636	1.97619047619047	Population variety	plant
NF_22_172	Nutrient deficiency	18.8333333333333	0.0545225628332636	23.6486486486486	2.69047619047619	Population variety	plant
NF_22_173	Nutrient deficiency	19	0.0535288020272551	25.9459459459459	2.71428571428571	Population variety	plant
NF_22_174	Nutrient deficiency	19.2	0.0590487172413375	25.8730158730159	2.74285714285714	Population variety	plant
NF_22_175	Nutrient deficiency	18.4	0.0645405274706853	25.5	2.62857142857143	Population variety	plant
NF_22_177	Nutrient deficiency	13.3333333333333	0.0562262958670302	23.6363636363636	1.9047619047619	Population variety	plant
NF_22_179	Nutrient deficiency	15.3333333333333	0.063398376864304	33.8	2.19047619047619	Population variety	plant
NF_22_180	Nutrient deficiency	18.5	0.0621894801835453	26.0869565217391	2.64285714285714	Population variety	plant
NF_22_181	Nutrient deficiency	18.8	0.0618616611224065	25.2542372881356	2.68571428571429	Population variety	plant
NF_22_182	Nutrient deficiency	20	0.0602016823602998	23.6708860759494	2.85714285714286	Population variety	plant
NF_22_183	Nutrient deficiency	19.3333333333333	0.0554884227328679	23.0666666666667	2.76190476190476	Population variety	plant
NF_22_20	Nutrient deficiency	16.5	0.053216327726524	24	2.35714285714286	Population variety	plant
NF_22_207	Nutrient deficiency	19.8333333333333	0.0581966010572442	20	2.83333333333333	Population variety	plant
NF_22_21	Nutrient deficiency	18.6	0.063326264433888	23.5	2.65714285714286	Population variety	plant
NF_22_211	Nutrient deficiency	19.5	0.0591005663794558	25.8666666666667	2.78571428571429	Population variety	plant
NF_22_218	Nutrient deficiency	21.5	0.0595359551036241	21.5730337078652	3.07142857142857	Population variety	plant
NF_22_219	Nutrient deficiency	17.6666666666667	0.0503682703916004	24.1428571428571	2.52380952380953	Population variety	plant
NF_22_220	Nutrient deficiency	10.4	0.0484746429947617	28	1.48571428571429	Population variety	plant
NF_22_224	Nutrient deficiency	16.8	0.0591323613628542	25.5102040816327	2.4	Population variety	plant
NF_22_225	Nutrient deficiency	7.2	0.0419956344949825	18.6666666666667	1.02857142857143	Population variety	plant
NF_22_227	Nutrient deficiency	8.5	0.0424291712276487	23.3333333333333	1.21428571428571	Population variety	plant
NF_22_228	Nutrient deficiency	15	0.0500524048761256	21.5094339622641	2.14285714285714	Population variety	plant
NF_22_229	Nutrient deficiency	16.8333333333333	0.0599125148743229	28.8333333333333	2.4047619047619	Population variety	plant
NF_22_230	Nutrient deficiency	21.1666666666667	0.0616276870096967	19.6470588235294	3.02380952380953	Population variety	plant
NF_22_231	Nutrient deficiency	16	0.0528325668630891	27.0175438596491	2.28571428571429	Population variety	plant
NF_22_232	Nutrient deficiency	13.2	0.0480383125671053	27.1428571428571	1.88571428571429	Population variety	plant
NF_22_235	Nutrient deficiency	17.8333333333333	0.0496571335962002	22.089552238806	2.54761904761904	Population variety	plant
NF_22_236	Nutrient deficiency	14.4	0.056005690340082	27.25	2.05714285714286	Population variety	plant
NF_22_237	Nutrient deficiency	12.6	0.0499330694961578	29.375	1.8	Population variety	plant
NF_22_238	Nutrient deficiency	19.2	0.0584405595682816	27.3015873015873	2.74285714285714	Population variety	plant
NF_22_239	Nutrient deficiency	5.25	0.0262321339541354	27.5	0.75	Population variety	plant
NF_22_24	Nutrient deficiency	17	0.05592931291255	30.7843137254902	2.42857142857143	Population variety	plant
NF_22_240	Nutrient deficiency	12.1666666666667	0.0357927045936379	25.3658536585366	1.73809523809524	Population variety	plant
NF_22_241	Nutrient deficiency	10.3333333333333	0.0358250188700723	24.4444444444444	1.47619047619047	Population variety	plant
NF_22_242	Nutrient deficiency	18.1666666666667	0.0631207906005272	27.5	2.5952380952381	Population variety	plant
NF_22_243	Nutrient deficiency	21	0.0587363968308401	23.7647058823529	3	Population variety	plant
NF_22_244	Nutrient deficiency	19.6666666666667	0.0574932858812568	25.7692307692308	2.80952380952381	Population variety	plant
NF_22_245	Nutrient deficiency	18.1666666666667	0.0509759823169894	21.6901408450704	2.5952380952381	Population variety	plant
NF_22_246	Nutrient deficiency	22.5	0.0602101614600879	21.8556701030928	3.21428571428571	Population variety	plant
NF_22_247	Nutrient deficiency	23	0.0554819283025951	20.4166666666667	3.28571428571429	Population variety	plant
NF_22_248	Nutrient deficiency	14	0.0527800103779982	26.5789473684211	2	Population variety	plant
NF_22_249	Nutrient deficiency	16.5	0.0579509130703418	22.5862068965517	2.35714285714286	Population variety	plant
NF_22_250	Nutrient deficiency	19.3333333333333	0.0609504235041089	23.2	2.76190476190476	Population variety	plant
NF_22_251	Nutrient deficiency	11.3333333333333	0.0475859226458922	28.75	1.61904761904761	Population variety	plant
NF_22_252	Nutrient deficiency	15	0.0558212798900795	28.3333333333333	2.14285714285714	Population variety	plant
NF_22_253	Nutrient deficiency	14.1666666666667	0.0444333756376181	19.1836734693878	2.02380952380953	Population variety	plant
NF_22_254	Nutrient deficiency	15.1666666666667	0.0558985479114499	27.6923076923077	2.16666666666667	Population variety	plant
NF_22_255	Nutrient deficiency	14.6	0.0586421067006508	22.75	2.08571428571429	Population variety	plant
NF_22_256	Nutrient deficiency	21.4	0.0602209991929825	20.3157894736842	3.05714285714286	Population variety	plant
NF_22_257	Nutrient deficiency	22.3333333333333	0.0578730766411619	18.6315789473684	3.19047619047619	Population variety	plant
NF_22_258	Nutrient deficiency	14.3333333333333	0.0502298862578538	18.3333333333333	2.04761904761904	Population variety	plant
NF_22_259	Nutrient deficiency	16.6666666666667	0.0436275607266476	21.0769230769231	2.38095238095239	Population variety	plant
NF_22_261	Nutrient deficiency	22	0.0647757983633932	24.5	3.14285714285714	Population variety	plant
NF_22_263	Nutrient deficiency	19.75	0.0620579114172056	21.7647058823529	2.82142857142857	Population variety	plant
NF_22_266	Nutrient deficiency	9	0.0393853226418381	30	1.28571428571429	Population variety	plant
NF_22_267	Nutrient deficiency	16.2	0.0610526753871315	21.7021276595745	2.31428571428571	Population variety	plant
NF_22_268	Nutrient deficiency	20.2	0.0606501803847617	20.4477611940299	2.88571428571429	Population variety	plant
NF_22_27	Nutrient deficiency	18.1666666666667	0.0546014672824061	21.1764705882353	2.5952380952381	Population variety	plant
NF_22_273	Nutrient deficiency	0.833333333333333	0.00287621162186306	30	0.119047619047619	Population variety	plant
NF_22_274	Nutrient deficiency	18.8333333333333	0.0556141344039649	26.986301369863	2.69047619047619	Population variety	plant
NF_22_276	Nutrient deficiency	22.1666666666667	0.0601113298514366	21.8279569892473	3.16666666666667	Population variety	plant
NF_22_277	Nutrient deficiency	16.3333333333333	0.0569031918958121	27.0689655172414	2.33333333333333	Population variety	plant
NF_22_278	Nutrient deficiency	9.66666666666667	0.0534343749368233	29.6296296296296	1.38095238095238	Population variety	plant
NF_22_279	Nutrient deficiency	16.1666666666667	0.0540398208601016	19.8214285714286	2.30952380952381	Population variety	plant
NF_22_28	Nutrient deficiency	19	0.0549789883759735	23.7333333333333	2.71428571428571	Population variety	plant
NF_22_281	Nutrient deficiency	16.75	0.0529252521139576	29.3023255813953	2.39285714285714	Population variety	plant
NF_22_282	Nutrient deficiency	19.5	0.0592148070791073	22.5	2.78571428571429	Population variety	plant
NF_22_283	Nutrient deficiency	5.25	0.0264534893339107	33.3333333333333	0.75	Population variety	plant
NF_22_29	Nutrient deficiency	23.6	0.0655232858670259	22.3584905660377	3.37142857142857	Population variety	plant
NF_22_30	Nutrient deficiency	21.3333333333333	0.0569093047478	19.5348837209302	3.04761904761904	Population variety	plant
NF_22_32	Nutrient deficiency	16.75	0.0584543827938698	26.75	2.39285714285714	Population variety	plant
NF_22_33	Nutrient deficiency	16	0.058532557379394	24.2222222222222	2.28571428571429	Population variety	plant
NF_22_34	Nutrient deficiency	13.6	0.0586226474885475	34.4444444444444	1.94285714285714	Population variety	plant
NF_22_35	Nutrient deficiency	17.1666666666667	0.0642177249854431	25.0793650793651	2.45238095238096	Population variety	plant
NF_22_38	Nutrient deficiency	16.6	0.0530389833961528	23.0769230769231	2.37142857142857	Population variety	plant
NF_22_39	Nutrient deficiency	21.75	0.061015484971075	24.9152542372881	3.10714285714286	Population variety	plant
NF_22_40	Nutrient deficiency	20.5	0.0537420280018533	20.7228915662651	2.92857142857143	Population variety	plant
NF_22_41	Nutrient deficiency	13.8333333333333	0.0587429409256199	25.8139534883721	1.97619047619047	Population variety	plant
NF_22_42	Nutrient deficiency	16.4	0.0591149769424936	26.0416666666667	2.34285714285714	Population variety	plant
NF_22_43	Nutrient deficiency	15.4	0.0486220451354854	24.2553191489362	2.2	Population variety	plant
NF_22_51	Nutrient deficiency	15	0.0535636427447978	31.4	2.14285714285714	Population variety	plant
NF_22_53	Nutrient deficiency	18	0.0636657600139851	27.4626865671642	2.57142857142857	Population variety	plant
NF_22_56	Nutrient deficiency	17.5	0.0603453962136844	29.84375	2.5	Population variety	plant
NF_22_57	Nutrient deficiency	19.6666666666667	0.0616300942690762	23.9473684210526	2.80952380952381	Population variety	plant
NF_22_58	Nutrient deficiency	14.2	0.0459481581948668	20.7317073170732	2.02857142857143	Population variety	plant
NF_22_61	Nutrient deficiency	15.5	0.0577702789452067	30.9433962264151	2.21428571428571	Population variety	plant
NF_22_63	Nutrient deficiency	16.8333333333333	0.0662523353106816	25.7377049180328	2.4047619047619	Population variety	plant
NF_22_64	Nutrient deficiency	22.5	0.0590475602483121	23.4408602150538	3.21428571428571	Population variety	plant
NF_22_65	Nutrient deficiency	16.4	0.060722757405038	28.7234042553191	2.34285714285714	Population variety	plant
NF_22_66	Nutrient deficiency	20	0.0602779685358613	26.3291139240506	2.85714285714286	Population variety	plant
NF_22_69	Nutrient deficiency	20.5	0.062236747961188	23.3333333333333	2.92857142857143	Population variety	plant
NF_22_7	Nutrient deficiency	17.25	0.0528133057563684	18.8095238095238	2.46428571428571	Population variety	plant
NF_22_71	Nutrient deficiency	7.2	0.0440603025088958	42.2222222222222	1.02857142857143	Population variety	plant
NF_22_73	Nutrient deficiency	14	0.0567280479051553	29.7916666666667	2	Population variety	plant
NF_22_74	Nutrient deficiency	17.8	0.0572624924545312	23.8181818181818	2.54285714285714	Population variety	plant
NF_22_77	Nutrient deficiency	19.25	0.0586870295356829	25.6862745098039	2.75	Population variety	plant
NF_22_78	Nutrient deficiency	18.6666666666667	0.0590272232523456	25.3521126760563	2.66666666666667	Population variety	plant
NF_22_79	Nutrient deficiency	19.3333333333333	0.0575294172375847	28.5333333333333	2.76190476190476	Population variety	plant
NF_22_8	Nutrient deficiency	20	0.0595740013335688	22.2641509433962	2.85714285714286	Population variety	plant
NF_22_80	Nutrient deficiency	16.3333333333333	0.042749631738751	23.9393939393939	2.33333333333333	Population variety	plant
NF_22_82	Nutrient deficiency	18.6666666666667	0.0566929653053709	24.2857142857143	2.66666666666667	Population variety	plant
NF_22_83	Nutrient deficiency	22.5	0.065302554053988	24.6774193548387	3.21428571428571	Population variety	plant
NF_22_84	Nutrient deficiency	12.2	0.0479714049525974	23.030303030303	1.74285714285714	Population variety	plant
NF_22_85	Nutrient deficiency	20.3333333333333	0.0627550308774908	28.5185185185185	2.9047619047619	Population variety	plant
NF_22_86	Nutrient deficiency	19.3333333333333	0.0614287020146208	22	2.76190476190476	Population variety	plant
NF_22_87	Nutrient deficiency	19.1666666666667	0.0585928371107696	24.4	2.73809523809524	Population variety	plant
NF_22_9	Nutrient deficiency	16.5	0.0607828335007838	28.1034482758621	2.35714285714286	Population variety	plant
NPK_22_1	Control	6	0.0256287510167802	26.25	0.857142857142857	Population variety	plant
NPK_22_101	Control	14.6	0.0590877798998712	29.7368421052632	2.08571428571429	Population variety	plant
NPK_22_102	Control	16.6	0.0585158641161296	24.5833333333333	2.37142857142857	Population variety	plant
NPK_22_105	Control	19	0.0634518648841809	26.3888888888889	2.71428571428571	Population variety	plant
NPK_22_106	Control	19.3333333333333	0.057431977058272	20.6666666666667	2.76190476190476	Population variety	plant
NPK_22_107	Control	20.6	0.0606404281491701	24.8421052631579	2.94285714285714	Population variety	plant
NPK_22_108	Control	14	0.056506978062342	27.8947368421053	2	Population variety	plant
NPK_22_109	Control	23.25	0.0565308347743959	18.7155963302752	3.32142857142857	Population variety	plant
NPK_22_11	Control	12.4	0.0541536988334575	32.5806451612903	1.77142857142857	Population variety	plant
NPK_22_110	Control	13.1666666666667	0.0562410085473106	31.7948717948718	1.88095238095239	Population variety	plant
NPK_22_111	Control	20.5	0.0619445504941143	22.3170731707317	2.92857142857143	Population variety	plant
NPK_22_112	Control	17.6666666666667	0.0562505013236271	25.5223880597015	2.52380952380953	Population variety	plant
NPK_22_113	Control	15.6666666666667	0.0522244592233624	28.9090909090909	2.23809523809524	Population variety	plant
NPK_22_115	Control	12.8333333333333	0.0478558133222076	29.25	1.83333333333333	Population variety	plant
NPK_22_117	Control	15.1666666666667	0.0437172792296451	25.5357142857143	2.16666666666667	Population variety	plant
NPK_22_118	Control	19.5	0.0575183396352652	22.1052631578947	2.78571428571429	Population variety	plant
NPK_22_119	Control	18.3333333333333	0.0578064732087001	15.8823529411765	2.61904761904761	Population variety	plant
NPK_22_12	Control	20.2	0.0628933982766757	22.5757575757576	2.88571428571429	Population variety	plant
NPK_22_121	Control	18	0.0590637531374364	21.6666666666667	2.57142857142857	Population variety	plant
NPK_22_122	Control	23.6666666666667	0.0609908861683709	20	3.38095238095239	Population variety	plant
NPK_22_123	Control	13.3333333333333	0.0471508850066764	33.6585365853659	1.9047619047619	Population variety	plant
NPK_22_124	Control	20.75	0.0597355507520129	22.7272727272727	2.96428571428571	Population variety	plant
NPK_22_125	Control	15	0.0497583080406784	26.1538461538462	2.14285714285714	Population variety	plant
NPK_22_126	Control	15.8333333333333	0.0543716102296928	23.2758620689655	2.26190476190476	Population variety	plant
NPK_22_127	Control	16.8333333333333	0.060076743113252	20.3333333333333	2.4047619047619	Population variety	plant
NPK_22_128	Control	18.5	0.0541088419196472	20.1333333333333	2.64285714285714	Population variety	plant
NPK_22_129	Control	14.4	0.0549155119101392	19	2.05714285714286	Population variety	plant
NPK_22_132	Control	19.2	0.0539202967277793	22.5396825396825	2.74285714285714	Population variety	plant
NPK_22_133	Control	19	0.0594963552835771	26.7123287671233	2.71428571428571	Population variety	plant
NPK_22_134	Control	16.4	0.0478490488640406	25.0980392156863	2.34285714285714	Population variety	plant
NPK_22_135	Control	19.75	0.0588685325469709	22.3529411764706	2.82142857142857	Population variety	plant
NPK_22_136	Control	21	0.0641766260563664	22.1428571428571	3	Population variety	plant
NPK_22_138	Control	18.5	0.0630467317702005	22.8985507246377	2.64285714285714	Population variety	plant
NPK_22_139	Control	18.1666666666667	0.0590855204301247	28.4057971014493	2.5952380952381	Population variety	plant
NPK_22_14	Control	19.5	0.0515438291978905	23.3333333333333	2.78571428571429	Population variety	plant
NPK_22_140	Control	17.5	0.0576030872609919	31.71875	2.5	Population variety	plant
NPK_22_141	Control	22.4	0.0663038624775362	24.025974025974	3.2	Population variety	plant
NPK_22_142	Control	22.2	0.0628791421197177	20.7142857142857	3.17142857142857	Population variety	plant
NPK_22_143	Control	13.6	0.0558563854304353	30.8571428571429	1.94285714285714	Population variety	plant
NPK_22_144	Control	15.6	0.0637059434532064	30.9302325581395	2.22857142857143	Population variety	plant
NPK_22_145	Control	22.8333333333333	0.0619518496899643	21.7894736842105	3.26190476190476	Population variety	plant
NPK_22_146	Control	21.3333333333333	0.0572133375395233	21.1494252873563	3.04761904761904	Population variety	plant
NPK_22_147	Control	18.8333333333333	0.0603852757437989	23.8028169014084	2.69047619047619	Population variety	plant
NPK_22_149	Control	22	0.0626303407957519	24.6666666666667	3.14285714285714	Population variety	plant
NPK_22_151	Control	20.3333333333333	0.0623122762687017	21.875	2.9047619047619	Population variety	plant
NPK_22_153	Control	17	0.0656546603457899	27.1153846153846	2.42857142857143	Population variety	plant
NPK_22_154	Control	13.3333333333333	0.0446514234728781	27.7272727272727	1.9047619047619	Population variety	plant
NPK_22_155	Control	17.1666666666667	0.058199447411172	24.6774193548387	2.45238095238096	Population variety	plant
NPK_22_156	Control	20.1666666666667	0.0556874069931708	18	2.88095238095239	Population variety	plant
NPK_22_157	Control	18.1666666666667	0.056353426417723	23.8805970149254	2.5952380952381	Population variety	plant
NPK_22_158	Control	17.3333333333333	0.0653281182150646	28.7096774193548	2.47619047619047	Population variety	plant
NPK_22_159	Control	19	0.0538606768855884	19.7674418604651	2.71428571428571	Population variety	plant
NPK_22_16	Control	19.8333333333333	0.0621449088928617	22.1794871794872	2.83333333333333	Population variety	plant
NPK_22_160	Control	20.3333333333333	0.0547265800930234	22.5609756097561	2.9047619047619	Population variety	plant
NPK_22_161	Control	20.6666666666667	0.0476996080419819	18.735632183908	2.95238095238096	Population variety	plant
NPK_22_163	Control	19	0.0637054461307593	24.1428571428571	2.71428571428571	Population variety	plant
NPK_22_164	Control	16	0.0619212440296093	26	2.28571428571429	Population variety	plant
NPK_22_165	Control	25.4	0.0627484001351322	18.8695652173913	3.62857142857143	Population variety	plant
NPK_22_166	Control	18.5	0.0617559521546541	25.2173913043478	2.64285714285714	Population variety	plant
NPK_22_167	Control	21.25	0.0629220364842268	22.280701754386	3.03571428571429	Population variety	plant
NPK_22_168	Control	19.5	0.062554544944744	27.3333333333333	2.78571428571429	Population variety	plant
NPK_22_169	Control	16.8	0.0545546902256276	27.2549019607843	2.4	Population variety	plant
NPK_22_17	Control	20.5	0.0642022809571006	21.7283950617284	2.92857142857143	Population variety	plant
NPK_22_170	Control	20.5	0.0643623628322314	24.0740740740741	2.92857142857143	Population variety	plant
NPK_22_172	Control	16.8333333333333	0.0555442245420832	27.258064516129	2.4047619047619	Population variety	plant
NPK_22_173	Control	16.6666666666667	0.0530650505534284	25.9677419354839	2.38095238095239	Population variety	plant
NPK_22_174	Control	18.3333333333333	0.0634435030983566	26.3768115942029	2.61904761904761	Population variety	plant
NPK_22_175	Control	20.75	0.0568167320292186	21.0909090909091	2.96428571428571	Population variety	plant
NPK_22_176	Control	20.1666666666667	0.0572382274404762	20.5	2.88095238095239	Population variety	plant
NPK_22_177	Control	18.5	0.0533761457878726	21.6438356164384	2.64285714285714	Population variety	plant
NPK_22_178	Control	18.5	0.0635851072746439	20.7246376811594	2.64285714285714	Population variety	plant
NPK_22_179	Control	17.1666666666667	0.0547954105836187	25.7142857142857	2.45238095238096	Population variety	plant
NPK_22_18	Control	20	0.056441354728178	21.6455696202532	2.85714285714286	Population variety	plant
NPK_22_180	Control	18.8333333333333	0.0610461144782591	24.0277777777778	2.69047619047619	Population variety	plant
NPK_22_181	Control	20.3333333333333	0.0597657794344186	25.5555555555556	2.9047619047619	Population variety	plant
NPK_22_182	Control	16	0.0521682866367047	28	2.28571428571429	Population variety	plant
NPK_22_183	Control	15.3333333333333	0.0580044305902072	24.7058823529412	2.19047619047619	Population variety	plant
NPK_22_184	Control	12.6666666666667	0.0470677645913889	29.4736842105263	1.80952380952381	Population variety	plant
NPK_22_186	Control	15.1666666666667	0.0608422188825216	35.1020408163265	2.16666666666667	Population variety	plant
NPK_22_187	Control	18.8	0.0514598822360284	21.1111111111111	2.68571428571429	Population variety	plant
NPK_22_188	Control	18.5	0.0523664487361878	23.4	2.64285714285714	Population variety	plant
NPK_22_189	Control	14.6666666666667	0.0549286536982455	24.5833333333333	2.0952380952381	Population variety	plant
NPK_22_19	Control	11.8	0.0472384728583383	29.2857142857143	1.68571428571429	Population variety	plant
NPK_22_190	Control	13.3333333333333	0.0482678946703555	23.7777777777778	1.9047619047619	Population variety	plant
NPK_22_191	Control	16.6666666666667	0.0586614901022046	20.655737704918	2.38095238095239	Population variety	plant
NPK_22_192	Control	16.3333333333333	0.0562009865763911	26.9642857142857	2.33333333333333	Population variety	plant
NPK_22_193	Control	21	0.0557163535676142	22.7058823529412	3	Population variety	plant
NPK_22_194	Control	18.1666666666667	0.0556455594151881	23.8571428571429	2.5952380952381	Population variety	plant
NPK_22_195	Control	17	0.0599552103627623	27.4509803921569	2.42857142857143	Population variety	plant
NPK_22_196	Control	15.8333333333333	0.0643516268845853	29.811320754717	2.26190476190476	Population variety	plant
NPK_22_197	Control	15.6666666666667	0.0564543380614685	26.6666666666667	2.23809523809524	Population variety	plant
NPK_22_199	Control	15.3333333333333	0.0536050736336015	21.9642857142857	2.19047619047619	Population variety	plant
NPK_22_2	Control	12.8333333333333	0.0597918019494816	27.3809523809524	1.83333333333333	Population variety	plant
NPK_22_200	Control	16.6666666666667	0.0615164880316972	26.3934426229508	2.38095238095239	Population variety	plant
NPK_22_201	Control	18.3333333333333	0.0608221124501475	19.7058823529412	2.61904761904761	Population variety	plant
NPK_22_202	Control	16.8	0.0548099117708627	24.2307692307692	2.4	Population variety	plant
NPK_22_205	Control	13.4	0.0497603315858385	28.5714285714286	1.91428571428571	Population variety	plant
NPK_22_206	Control	18.5	0.0563226546808125	24.4927536231884	2.64285714285714	Population variety	plant
NPK_22_209	Control	18.6	0.0554391853636261	26.271186440678	2.65714285714286	Population variety	plant
NPK_22_211	Control	14.4	0.0545934689512205	30.7692307692308	2.05714285714286	Population variety	plant
NPK_22_212	Control	20.3333333333333	0.0607841053192814	21.1111111111111	2.9047619047619	Population variety	plant
NPK_22_213	Control	13.3333333333333	0.0425485849613411	35.2272727272727	1.9047619047619	Population variety	plant
NPK_22_214	Control	18.3333333333333	0.0589292196461855	28.3823529411765	2.61904761904761	Population variety	plant
NPK_22_215	Control	11.2	0.0438438757109248	20	1.6	Population variety	plant
NPK_22_217	Control	19	0.0608494311684481	25.6944444444444	2.71428571428571	Population variety	plant
NPK_22_218	Control	19	0.0641506445597201	26.7123287671233	2.71428571428571	Population variety	plant
NPK_22_219	Control	19.3333333333333	0.0607694872683261	22.5675675675676	2.76190476190476	Population variety	plant
NPK_22_220	Control	22.8333333333333	0.0626302309305503	24.6315789473684	3.26190476190476	Population variety	plant
NPK_22_221	Control	13.8333333333333	0.05015101523368	38.3333333333333	1.97619047619047	Population variety	plant
NPK_22_222	Control	12.6	0.0476918855719709	28.9189189189189	1.8	Population variety	plant
NPK_22_223	Control	21	0.0646601326162678	28.5714285714286	3	Population variety	plant
NPK_22_224	Control	19	0.048738613473679	20.6666666666667	2.71428571428571	Population variety	plant
NPK_22_225	Control	16	0.0513614677725479	23.1034482758621	2.28571428571429	Population variety	plant
NPK_22_226	Control	12.5	0.0512190002679257	30.2702702702703	1.78571428571429	Population variety	plant
NPK_22_227	Control	12.6	0.0536440469225497	30	1.8	Population variety	plant
NPK_22_228	Control	19.25	0.0598223228991639	24.8	2.75	Population variety	plant
NPK_22_260	Control	18.5	0.0622850307721934	34	2.64285714285714	Population variety	plant
NPK_22_264	Control	19.1666666666667	0.0617047772427986	23.6986301369863	2.73809523809524	Population variety	plant
NPK_22_265	Control	21.6666666666667	0.0626901275194772	23.7078651685393	3.0952380952381	Population variety	plant
NPK_22_266	Control	20.5	0.0610995964053101	22.2222222222222	2.92857142857143	Population variety	plant
NPK_22_268	Control	21.2	0.0634679191796015	24.0816326530612	3.02857142857143	Population variety	plant
NPK_22_269	Control	11.2	0.0385647366538607	22.8571428571429	1.6	Population variety	plant
NPK_22_271	Control	16.6666666666667	0.0587714533531223	26.551724137931	2.38095238095239	Population variety	plant
NPK_22_272	Control	22.8333333333333	0.0578496990893137	20.1052631578947	3.26190476190476	Population variety	plant
NPK_22_273	Control	21.1666666666667	0.0608062486293508	21.2941176470588	3.02380952380953	Population variety	plant
NPK_22_278	Control	15.3333333333333	0.0483402095248039	23.5185185185185	2.19047619047619	Population variety	plant
NPK_22_279	Control	17.8333333333333	0.0587270201149816	22	2.54761904761904	Population variety	plant
NPK_22_280	Control	17.8333333333333	0.061883651234101	27.4626865671642	2.54761904761904	Population variety	plant
NPK_22_281	Control	19	0.0534527426979747	23.2432432432432	2.71428571428571	Population variety	plant
NPK_22_283	Control	15.3333333333333	0.0456540903081541	27.5	2.19047619047619	Population variety	plant
NPK_22_285	Control	20.3333333333333	0.0637543414229363	22.5	2.9047619047619	Population variety	plant
NPK_22_286	Control	17.1666666666667	0.0579152797189003	19.8387096774194	2.45238095238096	Population variety	plant
NPK_22_287	Control	20.5	0.0570444352303066	25.1219512195122	2.92857142857143	Population variety	plant
NPK_22_288	Control	17.8333333333333	0.0576104806184228	26.6666666666667	2.54761904761904	Population variety	plant
NPK_22_29	Control	17.3333333333333	0.0520415960220905	22.5373134328358	2.47619047619047	Population variety	plant
NPK_22_38	Control	22	0.0644467591769383	24	3.14285714285714	Population variety	plant
NPK_22_39	Control	12	0.046302679205044	25	1.71428571428571	Population variety	plant
NPK_22_4	Control	3.8	0.0176741120082328	15.7142857142857	0.542857142857143	Population variety	plant
NPK_22_40	Control	19.6666666666667	0.0631209744102827	21.3924050632911	2.80952380952381	Population variety	plant
NPK_22_41	Control	15.8	0.0495758680512661	20.625	2.25714285714286	Population variety	plant
NPK_22_42	Control	14.8333333333333	0.0463446852197021	23.5185185185185	2.11904761904761	Population variety	plant
NPK_22_44	Control	18	0.0648432622603532	22.7272727272727	2.57142857142857	Population variety	plant
NPK_22_45	Control	22.3333333333333	0.0605677559421604	21.6129032258065	3.19047619047619	Population variety	plant
NPK_22_46	Control	19.8	0.0545179086459955	20.9230769230769	2.82857142857143	Population variety	plant
NPK_22_47	Control	16.6666666666667	0.0551921120062758	19.4915254237288	2.38095238095239	Population variety	plant
NPK_22_48	Control	17.5	0.0573910249100975	27.5	2.5	Population variety	plant
NPK_22_49	Control	23.8333333333333	0.0623343716812806	17.8217821782178	3.4047619047619	Population variety	plant
NPK_22_5	Control	14	0.0560100653825051	25.7777777777778	2	Population variety	plant
NPK_22_50	Control	18.6	0.0556570162851951	22.5	2.65714285714286	Population variety	plant
NPK_22_51	Control	19	0.0578407278844156	21.0810810810811	2.71428571428571	Population variety	plant
NPK_22_52	Control	17.6666666666667	0.0604864516585785	24.84375	2.52380952380953	Population variety	plant
NPK_22_53	Control	11.1666666666667	0.0441879296456745	28.0645161290323	1.5952380952381	Population variety	plant
NPK_22_54	Control	18	0.0583314132420167	24.9253731343284	2.57142857142857	Population variety	plant
NPK_22_55	Control	12.8	0.0429205275786454	24.8648648648649	1.82857142857143	Population variety	plant
NPK_22_56	Control	14.8	0.0450214513683221	24.7826086956522	2.11428571428571	Population variety	plant
NPK_22_59	Control	18.5	0.0555263482906822	29.4285714285714	2.64285714285714	Population variety	plant
NPK_22_6	Control	21.5	0.0615036197833459	20.1724137931034	3.07142857142857	Population variety	plant
NPK_22_62	Control	15.8333333333333	0.0531232316195808	28.0357142857143	2.26190476190476	Population variety	plant
NPK_22_65	Control	15.3333333333333	0.0477362417004779	29.6363636363636	2.19047619047619	Population variety	plant
NPK_22_66	Control	16.8333333333333	0.0576076936656462	26.4406779661017	2.4047619047619	Population variety	plant
NPK_22_7	Control	18.1666666666667	0.062781855066638	27.2222222222222	2.5952380952381	Population variety	plant
NPK_22_70	Control	9	0.0331538604527683	28.6363636363636	1.28571428571429	Population variety	plant
NPK_22_77	Control	19.6666666666667	0.0651188978016809	28.2894736842105	2.80952380952381	Population variety	plant
NPK_22_92	Control	18.1666666666667	0.0651414912609946	26.1194029850746	2.5952380952381	Population variety	plant
NPK_22_93	Control	18.6666666666667	0.0580986398090301	23.7142857142857	2.66666666666667	Population variety	plant
NPK_22_94	Control	23.3333333333333	0.0638291478447889	22.3469387755102	3.33333333333333	Population variety	plant
NPK_22_95	Control	20.6	0.0612358249353327	22.463768115942	2.94285714285714	Population variety	plant
NPK_22_96	Control	15.6	0.0546872845738317	28.6666666666667	2.22857142857143	Population variety	plant
NPK_22_97	Control	17.5	0.0489157088641605	20.4615384615385	2.5	Population variety	plant
NPK_22_98	Control	17.6666666666667	0.0609283915610958	25.9701492537313	2.52380952380953	Population variety	plant
NPK_22_99	Control	19.8333333333333	0.0561724484448607	25.1948051948052	2.83333333333333	Population variety	plant
