# Supplementary material for: Population‐wide single‐pollen nuclei genotyping in rye sheds light on the genetic basis and environmental plasticity of meiotic recombination
Source: New Phytol. 2025 Oct 31;249(1):512–23. doi: 10.1111/nph.70656 (PMC12676071; doi:10.1111/nph.70656)
Supplement: Supplementary file 5 — Table S1 Passport information of plant material. [file NPH-249-512-s002.xlsx]

## Sheet: 1
New Phytologist Supporting Information
Article title: Population-wide single-pollen nuclei genotyping in rye sheds light on the genetic basis and environmental plasticity of meiotic recombination
Authors: Christina Waesch, Noah Gaede, Yixuan Gao, Matilda Ehle, Axel Himmelbach, Joerg Fuchs, Susan E. Johnston, Steven Dreissig
Article acceptance date: 22 September 2025
accession ID	species	name	country
R12	Secale cereale L. subsp. cereale	Dacold Sask 23	Canda
R14	Secale cereale L. subsp. cereale	Hohenthurmer Tetraroggen Stamm A	unknown
R16	Secale cereale L. subsp. cereale	Brandts Marien	Germany
R17	Secale cereale L. subsp. cereale	Deutscher Ringroggen	Germany
R18	Secale cereale L. subsp. cereale	Carstens Roggen	Germany
R19	Secale cereale L. subsp. cereale	Petkuser Kurzstroh	Germany
R20	Secale cereale L. subsp. cereale	Jygeva - 2	Russia
R22	Secale cereale L. subsp. cereale	Onni	Finland
R23	Secale cereale L. subsp. cereale	Bendelebener	Germany
R24	Secale x derzhavinii Tzvelev	Hessdorfer Johannis	Germany
R25	Secale cereale L. subsp. cereale		Turkey
R26	Secale x derzhavinii Tzvelev	Waldstauden	Germany
R28	Secale cereale L. subsp. cereale	Kefermarkter	Austria
R30	Secale cereale L. subsp. cereale	VSCHI	unknown
R31	Secale cereale L. subsp. cereale	Lisicyna	Russia
R33	Secale cereale L. subsp. cereale	Jo 090	Finland
R34	Secale cereale L. subsp. cereale	Dominant	Canda
R36	Secale cereale L. subsp. cereale	Mikulickie Wczesne	Poland
R37	Secale cereale L. subsp. cereale	Wierzbienskie	Poland
R39	Secale cereale L. subsp. cereale	Ludowe Ze Smolic	Poland
R42	Secale cereale L. subsp. cereale	L'vovskaja	Russia
R44	Secale cereale L. subsp. cereale	Stupicke S II	Czech and Slovak Federative Republic
R46	Secale cereale L. subsp. cereale	Char'kovskaja 194	Russia
R47	Secale cereale L. subsp. cereale	Taciskaja Golubaja	Russia
R48	Secale cereale L. subsp. cereale	Harrach Universal	Austria
R49	Secale cereale L. subsp. cereale	Kefermarkter	Austria
R51	Secale cereale L. subsp. cereale	Loosdorfer	Austria
R60	Secale cereale L. subsp. segetale Zhuk.		Germany
R62	Secale cereale L. subsp. ancestrale Zhuk.		Turkey
R64	Secale cereale L. subsp. cereale		Germany
R65	Secale cereale L. subsp. cereale		unknown
R66	Secale cereale L. subsp. cereale	Visa	Finland
R75	Secale cereale L. subsp. cereale	Otterbacher	unknown
R78	Secale cereale L. subsp. cereale	Waldstauden	unknown
R82	Secale cereale L. subsp. cereale	Kuckucks Riesengebirgs-Landroggen	unknown
R86	Secale cereale L. subsp. cereale	Friedrichswerther P 50 47/21	unknown
R91	Secale cereale L. subsp. cereale	Sadova	Poland
R92	Secale cereale L. subsp. cereale	Kuckucks KN (aus Petkuser normal)	Germany
R93	Secale cereale L. subsp. cereale	Kuckucks Inzuchtroggen	Germany
R96	Secale cereale L. subsp. cereale	Friedrichswerther P 50 47/21	Germany
R99	Secale cereale L. subsp. cereale	Friedrichswerther P 50 47/21	Germany
R100	Secale cereale L. subsp. cereale	Finnischer Landroggen	Germany
R102	Secale cereale L. subsp. cereale	Roemers Erzgebirgsroggen	Germany
R103	Secale cereale L. subsp. cereale	Roemers Erzgebirgsroggen	Germany
R107	Secale cereale L. subsp. cereale		Germany
R111	Secale cereale L. subsp. cereale		Germany
R112	Secale cereale L. subsp. cereale		Germany
R115	Secale cereale L. subsp. cereale		Germany
R118	Secale cereale L. subsp. cereale		Germany
R121	Secale cereale L. subsp. cereale		Germany
R124	Secale cereale L. subsp. cereale		Germany
R127	Secale cereale L. subsp. cereale		Germany
R129	Secale cereale L. subsp. cereale	Tarascanskaja 4	Russia
R163	Secale cereale L. subsp. cereale	Kungs II	unknown
R167	Secale cereale L. subsp. cereale	Va detra	unknown
R173	Secale cereale L. subsp. cereale	Värne	unknown
R179	Secale cereale L. subsp. cereale	Kuckucks KN (aus Petkuser normal)	unknown
R183	Secale cereale L. subsp. cereale	Finischer Landroggen	Germany
R184	Secale cereale L. subsp. cereale	Jögewa-Auslese	Bulgaria
R185	Secale cereale L. subsp. cereale	Roemers Emsroggen	Germany
R186	Secale cereale L. subsp. cereale	Roemers Erzgebirgischer Landroggen	Germany
R187	Secale cereale L. subsp. cereale	Roemers Riesengebirgsroggen	Germany
R188	Secale cereale L. subsp. cereale	Sadova	Germany
R191	Secale cereale L. subsp. cereale	Hadmerslebener Hellkorn I	Germany
R193	Secale cereale L. subsp. cereale	Petkuser Winter	Germany
R195	Secale cereale L. subsp. cereale	Heines Hellkorn	Germany
R196	Secale cereale L. subsp. cereale	Karlshulder Winterroggen	Germany
R197	Secale cereale L. subsp. cereale		Italy
R198	Secale cereale L. subsp. cereale		Italy
R200	Secale cereale L. subsp. cereale	Universal	unknown
R207	Secale cereale L. subsp. cereale		Italy
R214	Secale cereale L. subsp. cereale	Antelope	Canda
R1297	Secale sp.		unknown
R233	Secale cereale L. subsp. cereale	Baltija	Russia
R234	Secale cereale L. subsp. cereale	Norddeutscher Champagner	Germany
R235	Secale cereale L. subsp. cereale	Vjatka	Russia
R238	Secale cereale L. subsp. cereale	Wloszanowskie	Poland
R240	Secale cereale L. subsp. cereale	Wielkopolskie	Poland
R241	Secale cereale L. subsp. cereale	Pulawskie Wczesne	Poland
R242	Secale cereale L. subsp. cereale	Uniwersalne	Poland
R243	Secale cereale L. subsp. cereale	Ceské	Czech and Slovak Federative Republic
R259	Secale cereale L. subsp. cereale	Ratborske	Czech and Slovak Federative Republic
R265	Secale cereale L. subsp. segetale Zhuk.		Turkey
R270	Secale cereale L. subsp. segetale Zhuk.		Turkey
R272	Secale cereale L. subsp. segetale Zhuk.		Turkey
R273	Secale cereale L. subsp. segetale Zhuk.		Turkey
R274	Secale cereale L. subsp. segetale Zhuk.		Turkey
R275	Secale cereale L. subsp. segetale Zhuk.		Turkey
R276	Secale cereale L. subsp. segetale Zhuk.		Turkey
R277	Secale cereale L. subsp. segetale Zhuk.		Turkey
R278	Secale strictum (C.Presl) C.Presl x cereale L.		Turkey
R279	Secale cereale L. subsp. segetale Zhuk.		Turkey
R280	Secale cereale L. subsp. cereale		Turkey
R281	Secale cereale L. subsp. cereale		Turkey
R282	Secale cereale L. subsp. cereale		Turkey
R283	Secale cereale L. subsp. cereale		Turkey
R285	Secale cereale L. subsp. cereale		Turkey
R290	Secale cereale L. subsp. cereale		Russia
R292	Secale cereale L. subsp. cereale		Russia
R293	Secale cereale L. subsp. cereale		Russia
R296	Secale cereale L. subsp. cereale		Russia
R299	Secale cereale L. subsp. cereale		Russia
R302	Secale cereale L. subsp. cereale	Dobrenické Krmné	Czech and Slovak Federative Republic
R303	Secale cereale L. subsp. cereale	Krzyca Pulawska	Poland
R304	Secale cereale L. subsp. cereale	Sopronhorpasci Tetra	Hungary
R306	Secale cereale L. subsp. cereale		unknown
R326	Secale cereale L. subsp. cereale		unknown
R341	Secale cereale L. subsp. cereale		unknown
R351	Secale cereale L. subsp. cereale		unknown
R371	Secale cereale L. subsp. cereale		unknown
R387	Secale cereale L. subsp. cereale		unknown
R389	Secale cereale L. subsp. cereale		unknown
R396	Secale cereale L. subsp. cereale		unknown
R430	Secale cereale L. subsp. cereale		unknown
R434	Secale cereale L. subsp. cereale		unknown
R443	Secale cereale L. subsp. cereale		unknown
R467	Secale cereale L. subsp. cereale		unknown
R475	Secale cereale L. subsp. cereale		unknown
R485	Secale cereale L. subsp. cereale		unknown
R498	Secale cereale L. subsp. cereale	Druschba	Russia
R500	Secale cereale L. subsp. cereale	Kecskemeti Törpe	Hungary
R502	Secale cereale L. subsp. cereale	Cisminskaja 2	unknown
R511	Secale cereale L. subsp. cereale	Ensi	Finland
R517	Secale cereale L. subsp. cereale	Esto	unknown
R520	Secale cereale L. subsp. cereale	Petka	Germany
R522	Secale cereale L. subsp. cereale		unknown
R525	Secale cereale L. subsp. cereale	Hadmerslebener Hellkorn II	Germany
R528	Secale cereale L. subsp. cereale	No. 59	unknown
R533	Secale cereale L. subsp. cereale	Hybrid 173	Russia
R540	Secale cereale L. subsp. segetale Zhuk.		United Kingdom
R550	Secale strictum (C.Presl) C.Presl subsp. strictum		Czech and Slovak Federative Republic
R553	Secale cereale L. subsp. cereale	Vjatka Moskovskaja Poliploidnaja	Russia
R554	Secale cereale L. subsp. afghanicum (Vavilov) K.Hammer		Afghanistan
R555	Secale cereale L. subsp. afghanicum (Vavilov) K.Hammer		Afghanistan
R556	Secale cereale L. subsp. afghanicum (Vavilov) K.Hammer		Afghanistan
R558	Secale cereale L. subsp. afghanicum (Vavilov) K.Hammer		Afghanistan
R559	Secale cereale L. subsp. afghanicum (Vavilov) K.Hammer		Afghanistan
R560	Secale cereale L. subsp. afghanicum (Vavilov) K.Hammer		Afghanistan
R565	Secale cereale L. subsp. afghanicum (Vavilov) K.Hammer		Afghanistan
R566	Secale cereale L. subsp. afghanicum (Vavilov) K.Hammer		Afghanistan
R567	Secale cereale L. subsp. afghanicum (Vavilov) K.Hammer		Afghanistan
R570	Secale cereale L. subsp. cereale		unknown
R574	Secale cereale L. subsp. cereale		unknown
R575	Secale cereale L. subsp. cereale		unknown
R585	Secale cereale L. subsp. cereale	Nomaro	unknown
R589	Secale cereale L. subsp. cereale	Predborske	Czech and Slovak Federative Republic
R595	Secale cereale L. subsp. cereale		Slovakia
R597	Secale cereale L. subsp. cereale		Slovakia
R599	Secale cereale L. subsp. cereale		Slovakia
R602	Secale cereale L. subsp. cereale		Slovakia
R603	Secale cereale L. subsp. cereale		Slovakia
R604	Secale cereale L. subsp. cereale		Slovakia
R607	Secale cereale L. subsp. segetale Zhuk.		Slovakia
R608	Secale cereale L. subsp. cereale		Slovakia
R609	Secale cereale L. subsp. cereale		Slovakia
R612	Secale cereale L. subsp. cereale		Slovakia
R613	Secale cereale L. subsp. cereale		Slovakia
R616	Secale cereale L. subsp. cereale		Czechia
R618	Secale cereale L. subsp. cereale		Slovakia
R623	Secale cereale L. subsp. cereale		Slovakia
R626	Secale cereale L. subsp. cereale		Slovakia
R628	Secale cereale L. subsp. cereale		Czechia
R630	Secale x derzhavinii Tzvelev		unknown
R631	Secale x derzhavinii Tzvelev		unknown
R632	Secale x derzhavinii Tzvelev		unknown
R633	Secale x derzhavinii Tzvelev		unknown
R634	Secale x derzhavinii Tzvelev		unknown
R637	Secale cereale L. subsp. cereale	Amelander	Netherland
R639	Secale cereale L. subsp. cereale	Carsten	unknown
R642	Secale cereale L. subsp. cereale	Kruiroggen	Netherland
R645	Secale cereale L. subsp. cereale	Rekka	unknown
R648	Secale cereale L. subsp. cereale	Vanoise	unknown
R650	Secale cereale L. subsp. cereale	Partizanskaja Mestnaja	Belarus
R651	Secale cereale L. subsp. cereale	Gibridnaja 2	Russia
R654	Secale cereale L. subsp. cereale	Saratovskaja 4	Russia
R658	Secale cereale L. subsp. cereale		Poland
R660	Secale cereale L. subsp. cereale	Don Enrique	Argentina
R667	Secale cereale L. subsp. cereale		Poland
R671	Secale cereale L. subsp. cereale		Poland
R675	Secale cereale L. subsp. cereale		Poland
R679	Secale cereale L. subsp. cereale		Poland
R682	Secale cereale L. subsp. cereale		unknown
R683	Secale cereale L. subsp. cereale		Rumania
R684	Secale cereale L. subsp. cereale		Rumania
R685	Secale cereale L. subsp. cereale		Rumania
R699	Secale cereale L. subsp. cereale		Slovakia
R704	Secale cereale L. subsp. cereale		Slovakia
R708	Secale cereale L. subsp. cereale		Slovakia
R716	Secale cereale L. subsp. cereale		Slovakia
R727	Secale cereale L. subsp. segetale Zhuk.		Slovakia
R731	Secale cereale L. subsp. cereale	Hohenthurmer St. 9002/75	unknown
R733	Secale cereale L. subsp. cereale		Slovakia
R740	Secale cereale L. subsp. cereale	Galma	Belgium
R744	Secale cereale L. subsp. cereale	Culpan	unknown
R745	Secale cereale L. subsp. cereale	Jaroslavna	Russia
R747	Secale cereale L. subsp. cereale	Verchnjacskaja 32	Ukraine
R753	Secale cereale L. subsp. cereale	Saskie	Poland
R756	Secale cereale L. subsp. cereale		Poland
R762	Secale cereale L. subsp. cereale		Poland
R767	Secale cereale L. subsp. ancestrale Zhuk.		Turkey
R774	Secale vavilovii Grossh.		unknown
R777	Secale cereale L. subsp. afghanicum (Vavilov) K.Hammer		Afghanistan
R796	Secale cereale L. subsp. afghanicum (Vavilov) K.Hammer		Armenia
R806	Secale sylvestre Host		Turkmenistan
R807	Secale sylvestre Host		Poland
R812	Secale sylvestre Host		Russia
R813	Secale cereale L. subsp. cereale	Donar	unknown
R824	Secale cereale L. subsp. cereale		Slovakia
R828	Secale cereale L. subsp. cereale		Slovakia
R831	Secale cereale L. subsp. cereale		Slovakia
R832	Secale cereale L. subsp. cereale		Slovakia
R835	Secale cereale L. subsp. cereale		Italy
R836	Secale cereale L. subsp. cereale		Italy
R837	Secale cereale L. subsp. cereale		Italy
R838	Secale cereale L. subsp. cereale		Italy
R839	Secale cereale L. subsp. cereale		Italy
R840	Secale cereale L. subsp. cereale		Italy
R841	Secale cereale L. subsp. cereale		Italy
R842	Secale cereale L. subsp. cereale		Italy
R844	Secale cereale L. subsp. cereale		Italy
R845	Secale strictum (C.Presl) C.Presl subsp. strictum		Italy
R850	Secale cereale L. subsp. cereale		Italy
R851	Secale cereale L. subsp. cereale		Italy
R852	Secale cereale L. subsp. cereale		Italy
R854	Secale cereale L. subsp. segetale Zhuk.		Rumania
R859	Secale cereale L. subsp. cereale		Italy
R863	Secale cereale L. subsp. cereale		Georgia
R871	Secale cereale L. subsp. cereale		Austria
R875	Secale cereale L. subsp. cereale		Austria
R877	Secale cereale L. subsp. cereale		Italy
R878	Secale cereale L. subsp. cereale		Italy
R879	Secale cereale L. subsp. cereale		Italy
R890	Secale cereale L. subsp. cereale	Wallise-Bergroggen	Switzerland
R897	Secale vavilovii Grossh.		Iran
R910	Secale cereale L. subsp. cereale		Italy
R911	Secale cereale L. subsp. cereale		Italy
R912	Secale cereale L. subsp. cereale		Italy
R913	Secale cereale L. subsp. cereale		Italy
R915	Secale cereale L. subsp. cereale		Italy
R916	Secale cereale L. subsp. cereale		Italy
R917	Secale cereale L. subsp. cereale		Italy
R919	Secale cereale L. subsp. cereale		Italy
R921	Secale cereale L. subsp. cereale		Italy
R922	Secale cereale L. subsp. cereale		Italy
R924	Secale cereale L. subsp. cereale		Italy
R926	Secale cereale L. subsp. cereale		Poland
R927	Secale cereale L. subsp. cereale		Poland
R930	Secale cereale L. subsp. cereale		Poland
R937	Secale cereale L. subsp. cereale		Italy
R938	Secale cereale L. subsp. cereale	Epos	Germany
R944	Secale cereale L. subsp. cereale		Italy
R946	Secale cereale L. subsp. cereale		Italy
R947	Secale cereale L. subsp. cereale		Italy
R948	Secale cereale L. subsp. cereale		Italy
R949	Secale cereale L. subsp. cereale		Italy
R953	Secale sylvestre Host		unknown
R955	Secale sylvestre Host		unknown
R956	Secale sylvestre Host		unknown
R959	Secale cereale L. subsp. cereale		Italy
R962	Secale cereale L. subsp. cereale		North Korea
R964	Secale cereale L. subsp. cereale		Italy
R972	Secale cereale L. subsp. cereale		Georgia
R973	Secale cereale L. subsp. cereale		Georgia
R974	Secale cereale L. subsp. cereale		Georgia
R975	Secale cereale L. subsp. cereale		France
R977	Secale cereale L. subsp. cereale		Italy
R978	Secale cereale L. subsp. cereale		Italy
R989	Secale cereale L. subsp. cereale		Turkey
R990	Secale cereale L. subsp. cereale		Poland
R1002	Secale cereale L. subsp. cereale		Georgia
R1003	Secale vavilovii Grossh.		Armenia
R1005	Secale vavilovii Grossh.		Armenia
R1006	Secale cereale L. subsp. cereale	Gimonde	Portugal
R1007	Secale cereale L. subsp. cereale	Macos	Portugal
R1008	Secale cereale L. subsp. cereale	Malhadas	Portugal
R1009	Secale cereale L. subsp. cereale	Montalegre	Portugal
R1010	Secale cereale L. subsp. cereale	Padrela	Portugal
R1011	Secale cereale L. subsp. cereale	Vila Pouca	Portugal
R1014	Secale cereale L. subsp. cereale		Georgia
R1015	Secale cereale L. subsp. cereale		Georgia
R1016	Secale cereale L. subsp. cereale		Switzerland
R1021	Secale cereale L. subsp. cereale		Georgia
R1023	Secale cereale L. subsp. cereale		Italy
R1024	Secale cereale L. subsp. cereale		Italy
R1025	Secale cereale L. subsp. cereale		Italy
R1026	Secale cereale L. subsp. cereale		Italy
R1027	Secale cereale L. x vavilovii		Italy
R1030	Secale cereale L. subsp. cereale		Italy
R1033	Secale sylvestre Host		Hungary
R1034	Secale cereale L. subsp. cereale		Tajikistan
R1038	Secale cereale L. subsp. afghanicum (Vavilov) K.Hammer		Afghanistan
R1040	Secale cereale L. subsp. segetale Zhuk.		China
R1044	Secale sylvestre Host		Hungary
R1045	Secale sylvestre Host		Hungary
R1049	Secale cereale L. subsp. cereale		Turkey
R1051	Secale cereale L. subsp. cereale		Italy
R1054	Secale cereale L. subsp. ancestrale Zhuk.		Turkmenistan
R1056	Secale strictum (C.Presl) C.Presl subsp. kuprijanovii (Grossh.) K.Hammer		Azerbaijan
R1057	Secale cereale L. subsp. segetale Zhuk.		Russia
R1058	Secale cereale L. subsp. cereale		Azerbaijan
R1060	Secale cereale L. subsp. cereale	C.R.I.C. Nr. 1824	Turkey
R1062	Secale cereale L. subsp. cereale		Poland
R1063	Secale vavilovii Grossh.		Poland
R1065	Secale cereale L. subsp. cereale	Bonel	USA
R1066	Secale cereale L. subsp. cereale	Cao II	unknown
R1069	Secale cereale L. subsp. cereale	Dotnuvskaja Aukstej	Lithuania
R1070	Secale cereale L. subsp. cereale	Foivd	Germany
R1072	Secale cereale L. subsp. cereale	Koeylio	Finland
R1076	Secale cereale L. subsp. cereale	Tennessee 4062	USA
R1077	Secale cereale L. subsp. cereale	Voschod 2	Russia
R1080	Secale cereale L.		Georgia
R1081	Secale cereale L.		Georgia
R1084	Secale cereale L. subsp. cereale		Italy
R1085	Secale cereale L.		Italy
R1086	Secale cereale L.		Italy
R1087	Secale cereale L.		Italy
R1088	Secale cereale L.		Italy
R1089	Secale cereale L.		Italy
R1090	Secale cereale L. subsp. cereale		Italy
R1094	Secale cereale L. subsp. cereale		Austria
R1105	Secale cereale L. subsp. rigidum Vavilov & Antropov		Poland
R1107	Secale strictum (C.Presl) C.Presl subsp. kuprijanovii (Grossh.) K.Hammer		unknown
R1109	Secale cereale L. subsp. cereale	Baro	Germany
R1110	Secale cereale L. subsp. cereale		Italy
R1111	Secale cereale L. subsp. cereale		Italy
R1113	Secale cereale L. subsp. cereale		Italy
R1114	Secale cereale L. subsp. cereale		Italy
R1116	Secale sylvestre Host		Ukraine
R1117	Secale cereale L. subsp. afghanicum (Vavilov) K.Hammer		Armenia
R1120	Secale cereale L. subsp. segetale Zhuk.		Turkey
R1121	Secale cereale L. subsp. segetale Zhuk.		Turkey
R1122	Secale strictum (C.Presl) C.Presl subsp. kuprijanovii (Grossh.) K.Hammer		Russia
R1124	Secale cereale L. subsp. cereale		Azerbaijan
R1125	Secale vavilovii Grossh.		Turkey
R1132	Secale cereale L. subsp. cereale	Kouhai Shuudan	Japan
R1133	Secale cereale L. subsp. cereale		Portugal
R1134	Secale cereale L. subsp. afghanicum (Vavilov) K.Hammer		Switzerland
R1136	Secale cereale L. subsp. cereale		Italy
R1137	Secale cereale L. subsp. cereale		Italy
R1138	Secale cereale L. subsp. cereale		Italy
R1139	Secale cereale L. subsp. cereale		Italy
R1140	Secale cereale L. subsp. cereale		Italy
R1148	Secale cereale L. subsp. cereale		Turkey
R1150	Secale cereale L. subsp. cereale	Imperial	Canda
R1152	Secale vavilovii Grossh.		Turkey
R1153	Secale cereale L. subsp. cereale	Sornopolevaja	Turkey
R1154	Secale strictum (C.Presl) C.Presl subsp. kuprijanovii (Grossh.) K.Hammer		Russia
R1155	Secale cereale L. subsp. cereale	Sornopolevaya	Russia
R1158	Secale cereale L. subsp. cereale	Sornopolevaya	Russia
R1160	Secale cereale L. subsp. cereale	Sornopolevaya	Russia
R1171	Secale cereale L. subsp. cereale		Albania
R1173	Secale cereale L. subsp. cereale		Albania
R1177	Secale cereale L. subsp. cereale		Italy
R1178	Secale cereale L.		Italy
R1180	Secale cereale L. subsp. cereale		unknown
R1184	Secale strictum (C.Presl) C.Presl x cereale L.		Argentina
R1185	Secale cereale L. subsp. cereale		Albania
R1187	Secale cereale L. subsp. cereale		Albania
R1188	Secale cereale L. subsp. cereale		Albania
R1190	Secale cereale L. subsp. cereale		Albania
R1191	Secale cereale L. subsp. cereale		Albania
R1192	Secale cereale L. subsp. cereale		Albania
R1195	Secale cereale L. subsp. cereale		Albania
R1197	Secale cereale L. subsp. cereale		Rumania
R1198	Secale cereale L.		Rumania
R1199	Secale cereale L.		Rumania
R1201	Secale cereale L. subsp. cereale		Rumania
R1203	Secale cereale L. subsp. cereale		Rumania
R1204	Secale cereale L. subsp. cereale		Rumania
R1206	Secale cereale L. subsp. cereale		Albania
R1208	Secale cereale L. subsp. cereale	Sornopolevaya	Armenia
R1213	Secale cereale L. subsp. cereale		Albania
R2356	Secale sp.		unknown
R619	Secale sp.		unknown
R1220	Secale cereale L. subsp. cereale		Croatia
R1221	Secale cereale L. subsp. cereale		Croatia
R1222	Secale cereale L. subsp. cereale		Croatia
R1240	Secale cereale L. subsp. cereale		Albania
R1242	Secale cereale L. subsp. cereale		Albania
R1248	Secale cereale L. subsp. cereale	Kombajnija	Russia
R1255	Secale cereale L. subsp. cereale	DSV	Poland
R1257	Secale cereale L. subsp. cereale	Nemcinovskaja	Russia
R620	Secale sp.		unknown
R1262	Secale cereale L. subsp. cereale	M 8 a	Poland
R1263	Secale cereale L. subsp. cereale	Desnjanka 2	Russia
R1267	Secale cereale L. subsp. segetale Zhuk.	AIS Hohenthurm 2211	Germany
R1268	Secale cereale L. subsp. cereale	Balbo Rye	USA
R1269	Secale cereale L. subsp. cereale	Baltija	Russia
R1275	Secale cereale L. subsp. cereale	Björn 101	Sweden
R686	Secale sp.		unknown
R1282	Secale cereale L. subsp. cereale	Cadi	Switzerland
R1284	Secale cereale L. subsp. cereale	Cavdar	Canda
R1298	Secale cereale L. subsp. cereale	Dankowskie zlote sztywne	Poland
R1299	Secale cereale L. subsp. cereale	Debrett	Czech and Slovak Federative Republic
R1300	Secale cereale L. subsp. cereale	Detenicke Kratkostebelne	Czech and Slovak Federative Republic
R1301	Secale cereale L. subsp. cereale	Deutscher Ringroggen	Germany
R1304	Secale cereale L. subsp. cereale	Dotnuvskaja Aukstejn	Lithuania
R1305	Secale cereale L. subsp. cereale	Druzba	Russia
R1310	Secale cereale L. subsp. cereale	Feniks	Belgium
R1315	Secale cereale L. subsp. cereale	Gotor	USA
R1319	Secale cereale L. subsp. cereale	Amilo	Poland
R1324	Secale cereale L. subsp. cereale	Dacold Sask 23	Canda
R1327	Secale cereale L. subsp. cereale	Fleischmann	Hungary
R1333	Secale cereale L. subsp. cereale	Hessdorfer Johannis	Germany
R1338	Secale cereale L. subsp. cereale	Huszaj	Hungary
R1340	Secale cereale L. subsp. cereale	Joegewa Auslese	Bulgaria
R1341	Secale cereale L. subsp. cereale	Jygewa 2	Estonia
R1342	Secale cereale L. subsp. cereale	Jygewa 112	Estonia
R1349	Secale cereale L. subsp. cereale	Kazanskaja	Russia
R1352	Secale cereale L. subsp. cereale	Kecskemeti törpe	Hungary
R1354	Secale cereale L. subsp. cereale	Kirgiszkaja 1	Kyrgyzstan
R1355	Secale cereale L. subsp. cereale	Kolarovka 1	Bulgaria
R1356	Secale cereale L. subsp. cereale	Pulawskie pastewneKrzyca (Postuma) Pulawska	Poland
R1359	Secale cereale L. subsp. cereale	Kuckucks Erzgebirgischer Inzucht	Germany
R1368	Secale cereale L. subsp. cereale	Lozen 14	Bulgaria
R1369	Secale cereale L. subsp. cereale	Lovaszpatonai	Hungary
R1372	Secale cereale L. subsp. cereale	Lvovskaja	Ukraine
R1376	Secale cereale L. subsp. cereale	Maly, Gat (k)	Italy
R1378	Secale cereale L. subsp. cereale	K 10028	Bulgaria
R1384	Secale cereale L. subsp. cereale	Manycskaja	Russia
R1388	Secale cereale L. subsp. cereale	No 019	Russia
R1390	Secale cereale L. subsp. cereale	Odesskaja 1	Ukraine
R1396	Secale cereale L. subsp. cereale	Ovari	Hungary
R1400	Secale cereale L. subsp. cereale	Polko	South Africa
R1410	Secale cereale L. subsp. cereale	Sadovo	Bulgaria
R1417	Secale cereale L. subsp. cereale		Russia
R1421	Secale cereale L. subsp. cereale		Russia
R1423	Secale cereale L. subsp. cereale	Stupicke S II	Czech and Slovak Federative Republic
R1429	Secale cereale L. subsp. cereale	Tarascanskaja 2	Ukraine
R1432	Secale cereale L. subsp. cereale	Tennessee 4062	Canda
R1445	Secale cereale L. subsp. cereale	Vaerne Ó	Sweden
R1447	Secale cereale L. subsp. cereale	Veselopoljanska	Russia
R1450	Secale cereale L. subsp. cereale	Vjatka	Russia
R1452	Secale cereale L. subsp. cereale	Vjatka Moskovskaja	Russia
R1453	Secale cereale L. subsp. cereale	Visa	Finland
R1459	Secale cereale L. subsp. cereale	Wielkopolskie	Poland
R1466	Secale cereale L. subsp. cereale	Zima	Kazakhstan
R1469	Secale cereale L. subsp. cereale	Landsorte K 9538	Yugoslavia
R1474	Secale cereale L. subsp. cereale	Desnjanka	Russia
R1475	Secale cereale L. subsp. cereale	Bendelebener	Germany
R688	Secale sp.		unknown
R1481	Secale cereale L. subsp. cereale	Hohenthurmer St. 4101/71	Germany
R1482	Secale cereale L. subsp. cereale	HGP 17 isoliert	Germany
R1486	Secale cereale L. subsp. cereale	Jo 028 Tetra	Finland
R1488	Secale cereale L. subsp. cereale	K 4/21/140	unknown
R1490	Secale cereale L. subsp. cereale	Petkuser Kurzstroh	Germany
R1497	Secale cereale L. subsp. cereale	St. Ungarn	Hungary
R1498	Secale cereale L. subsp. cereale	Turzija K 4304	Turkey
R1499	Secale sp.	Turzija K 7985	Turkey
R1501	Secale cereale L. subsp. cereale	ROD 91	Poland
R1510	Secale cereale L. subsp. cereale	Schwedische Inzucht 63/2 (k)	Sweden
R1511	Secale cereale L. subsp. cereale	Schwedische Inzucht 74/2	Sweden
R1512	Secale cereale L. subsp. cereale	Schwedische Inzucht 93/7	Sweden
R1513	Secale cereale L. subsp. cereale	Schwedische Inzucht 98/4 (k)	Sweden
R1514	Secale cereale L. subsp. cereale	Schwedische Inzucht 103/3 (k)	Sweden
R1521	Secale cereale L. subsp. cereale	Schwedische Inzucht 138/4 (k)	Sweden
R1526	Secale cereale L. subsp. cereale	Friedrichswerth P 50 R 86	Germany
R1529	Secale cereale L. subsp. cereale	Friedrichswerth P 50 R 96	Germany
R1530	Secale cereale L. subsp. cereale	Friedrichswerth P 50 R 97	Germany
R1532	Secale cereale L. subsp. cereale	Friedrichswerth P 10 1921	Germany
R1536	Secale cereale L. subsp. cereale		Finland
R1540	Secale cereale L. subsp. cereale	Salzmünde	Germany
R1541	Secale cereale L. subsp. cereale	Salzmünde	Germany
R1543	Secale cereale L. subsp. cereale	Salzmünde	Germany
R1546	Secale cereale L. subsp. cereale	Salzmünde	Germany
R1550	Secale cereale L. subsp. cereale	Salzmünde	Germany
R1553	Secale cereale L. subsp. cereale	Salzmünde	Germany
R1554	Secale cereale L. subsp. cereale	Salzmünde	Germany
R1555	Secale cereale L. subsp. cereale	Salzmünde	Germany
R1559	Secale cereale L. subsp. cereale	Salzmünde	Germany
R1561	Secale cereale L. subsp. cereale	Cerasi 630	Italy
R1562	Secale cereale L. subsp. cereale	Gambarie	Italy
R1563	Secale cereale L. subsp. cereale		Italy
R1565	Secale cereale L. subsp. cereale	Anatolien	Turkey
R1566	Secale cereale L. subsp. cereale		Russia
R1570	Secale cereale L. subsp. cereale	Klausheide St.	Germany
R1571	Secale cereale L. subsp. cereale	Tetra Gorzow	Poland
R1572	Secale cereale L. subsp. cereale	Petka	Germany
R1574	Secale cereale L. subsp. cereale	Bernburger Stamm	Germany
R1579	Secale cereale L. subsp. cereale	Kungsrug	Sweden
R1580	Secale cereale L. subsp. cereale	St. Wageningen	Netherland
R1583	Secale cereale L. subsp. cereale	Hohenthurmer St. P 69	Germany
R1584	Secale cereale L. subsp. segetale Zhuk.	Svaloefs St. 53407	Sweden
R698	Secale sp.		unknown
R1589	Secale cereale L. subsp. cereale	Hohenthurm H 1 70	Germany
R1590	Secale cereale L. subsp. cereale	Norsk Graerug	Norway
R1593	Secale cereale L. subsp. cereale	Tetra Bernburg K 211	Germany
R1594	Secale cereale L. subsp. cereale		Rumania
R1595	Secale cereale L. subsp. cereale	Gülzow 499/67	Germany
R1596	Secale cereale L. subsp. cereale	Gülzow 571/66	Germany
R1599	Secale cereale L. subsp. cereale	Gülzow 661/67	Germany
R1605	Secale cereale L. subsp. cereale	Secale cereale Zizin 136 II	Germany
R1610	Secale cereale L. subsp. cereale	Secale cereale x Secale vavilovii	Germany
R1613	Secale cereale L. subsp. cereale	Kuprianovii x cereale wierzbinskaja	Germany
R1615	Secale cereale L. subsp. cereale	Secale segetale Nr. 18	Germany
R1618	Secale cereale L. subsp. cereale	Secale cereale Turkestan	Germany
R1625	Secale cereale L. subsp. cereale	Royal	Netherland
R700	Secale sp.		unknown
R1631	Secale cereale L. subsp. cereale	Hadmerslebener Hellkorn II	Germany
R1636	Secale cereale L. subsp. cereale	Anatolien	Turkey
R1637	Secale cereale L. subsp. cereale	B VIII/47	Poland
R1639	Secale cereale L. subsp. cereale	Kolarovka	Bulgaria
R1645	Secale cereale L. subsp. cereale	Tschischminskaja 3	Russia
R1646	Secale cereale L. subsp. cereale	St. 2245Janos	Germany
R1650	Secale cereale L. subsp. cereale	Petkuser Tetraroggen	Germany
R1655	Secale cereale L. subsp. cereale	Sadova Nr. 19	Bulgaria
R1656	Secale cereale L. subsp. cereale	Wrens Abruzzi	USA
R1658	Secale cereale L. subsp. cereale	Explorer	USA
R1663	Secale cereale L. subsp. cereale	Petkus 91	Germany
R1664	Secale cereale L. subsp. cereale	Petkus 185/73	Germany
R1668	Secale cereale L. subsp. cereale	EM 1 x bulgarische Kurze	Germany
R1673	Secale cereale L. subsp. cereale	St. 4032/69	Germany
R1676	Secale cereale L. subsp. cereale	Hohenthurm 3133/69	Germany
R1680	Secale cereale L. subsp. cereale	Gülzow St. 8859	Germany
R701	Secale sp.		unknown
R1683	Secale cereale L. subsp. cereale	Kuckucks Inzucht	Germany
R1686	Secale cereale L. subsp. cereale	S-5	Poland
R1691	Secale cereale L. subsp. cereale	S-10	Poland
R1693	Secale cereale L. subsp. cereale	S-14	Poland
R1696	Secale cereale L. subsp. cereale	S-22	Poland
R1702	Secale cereale L. subsp. cereale	Linie 300/69	Poland
R1703	Secale cereale L. subsp. cereale	Gülzow St. 6	Germany
R1708	Secale cereale L. subsp. cereale	Gülzow St. 1815	Germany
R1712	Secale cereale L. subsp. cereale	Gülzow St. 7327	Germany
R703	Secale sp.		unknown
R1718	Secale sp.	Secale segetale	Georgia
R1721	Secale sp.	Secale segetale	Azerbaijan
R1730	Secale cereale L. subsp. cereale	K 10030	Bulgaria
R1732	Secale cereale L. subsp. cereale	K 9514	Yugoslavia
R1737	Secale cereale L. subsp. cereale	Ottersumseroggen	Netherland
R1740	Secale cereale L. subsp. cereale	Toivo	Finland
R705	Secale sp.		unknown
R1743	Secale cereale L. subsp. cereale	Myttääla	Finland
R1746	Secale cereale L. subsp. cereale	Autuma	Japan
R1747	Secale cereale L. subsp. cereale	Bergroggen	Germany
R1752	Secale cereale L. subsp. cereale	Forädlad Wasa II	Sweden
R1754	Secale cereale L. subsp. cereale	Heinefelder	Austria
R1756	Secale cereale L. subsp. cereale	Loosdorfer Reform	Austria
R1757	Secale cereale L. subsp. cereale	K 8223	Italy
R1759	Secale cereale L. subsp. cereale	Stal	Sweden
R1763	Secale sp.	Kuprianovii Aserbaidshan (So)	Azerbaijan
R1764	Secale cereale L. subsp. cereale	K 9464	Yugoslavia
R1765	Secale cereale L. subsp. cereale	K 9524	Yugoslavia
R1766	Secale cereale L. subsp. cereale	ManuruvesiMonarüvesi	Finland
R1767	Secale cereale L. subsp. cereale	Gülzow 3101	Germany
R707	Secale sp.		unknown
R1771	Secale cereale L. subsp. cereale	Imperial	Canda
R1772	Secale cereale L. subsp. cereale	Spezial Selektion RN 12	United Kingdom
R709	Secale sp.		unknown
R1782	Secale cereale L. subsp. cereale	Secale smaragdicum	Germany
R1787	Secale cereale L. subsp. cereale	SCW 8857	Germany
R1788	Secale cereale L. subsp. cereale	Petkuser Moorroggen	Germany
R1791	Secale cereale L. subsp. cereale	Instituckie wczesne	Poland
R1792	Secale cereale L. subsp. cereale	Hochland	Germany
R1794	Secale cereale L. subsp. cereale	Hadmerslebener St. 311/47	Germany
R1796	Secale cereale L. subsp. cereale	F Rosz (K 10062)	Hungary
R1797	Secale cereale L. subsp. cereale	Caribou	Canda
R1799	Secale cereale L. subsp. cereale	R 58/71	Poland
R1803	Secale cereale L. subsp. cereale	HGP Auslese 763/260	Czech and Slovak Federative Republic
R1805	Secale cereale L. subsp. cereale	Kungs II 803/404	Sweden
R1806	Secale cereale L. subsp. cereale	Kungs II 935/74	Sweden
R1818	Secale cereale L. subsp. cereale	Petkus 2297/72	Germany
R1821	Secale cereale L. subsp. cereale	Suceava 25	Rumania
R1824	Secale cereale L. subsp. cereale	Don Enrique (Pampa)	Argentina
R1826	Secale cereale L. subsp. cereale	South Australien	Australia
R717	Secale sp.		unknown
R1830	Secale cereale L. subsp. cereale	SCW 2546 /72 (Epos)	Germany
R1838	Secale cereale L. subsp. cereale	BR-3-15	Czech and Slovak Federative Republic
R1839	Secale cereale L. subsp. cereale	Beaulieu	France
R1840	Secale cereale L. subsp. cereale	Bonel	USA
R1845	Secale cereale L. subsp. cereale	Van Engelen Hybrid 61:3	Netherland
R719	Secale sp.		unknown
R1850	Secale cereale L. subsp. cereale	Litovskaja	Lithuania
R1853	Secale cereale L. subsp. cereale	Perl	Germany
R1855	Secale cereale L. subsp. cereale	Wintergrazer	USA
R1856	Secale cereale L. subsp. cereale	Hohenthurm 9002	Germany
R1864	Secale cereale L. subsp. cereale	St. 2334/75	Russia
R1865	Secale cereale L. subsp. cereale	K 10126	Bulgaria
R1868	Secale cereale L. subsp. cereale	Puhoksen	Finland
R1869	Secale cereale L. subsp. cereale	Caro Kurz	Germany
R1874	Secale cereale L. subsp. cereale	Anatolien	Turkey
R1880	Secale cereale L. subsp. cereale	Petkus 2824/LT	Germany
R1883	Secale cereale L. subsp. cereale	Secale cereale 15541/67	Poland
R1886	Secale cereale L. subsp. cereale	Secale cereale 26285/68	Poland
R1890	Secale cereale L. subsp. cereale	Secale cereale 31903/70	Poland
R1891	Secale cereale L. subsp. cereale	Secale cereale 31919/70	Poland
R721	Secale sp.		unknown
R1900	Secale cereale L. subsp. cereale	Secale cereale 32795/71	Poland
R1904	Secale cereale L. subsp. cereale	Pekka 03-056	Finland
R1905	Secale cereale L. subsp. cereale	Pastewne pozne	Poland
R1908	Secale cereale L. subsp. cereale	Kastoria	Greece
R1910	Secale cereale L. subsp. cereale	Estacao Agraria de Visen	Portugal
R1915	Secale cereale L. subsp. cereale	Castello Branco	Portugal
R1919	Secale cereale L. subsp. cereale	Donar	Germany
R1920	Secale cereale L. subsp. cereale	SCW 741/ 69	Germany
R1923	Secale cereale L. subsp. cereale	SCW 3339	Germany
R1927	Secale cereale L. subsp. cereale	Bucovina (l)	Rumania
R1929	Secale cereale L. subsp. cereale	Lucas	Germany
R1932	Secale cereale L. subsp. cereale	C 179/73	Poland
R1933	Secale cereale L. subsp. cereale	C 349/72	Poland
R1942	Secale cereale L. subsp. cereale	KR 110/75	Czech and Slovak Federative Republic
R1946	Secale cereale L. subsp. cereale	G 67	Germany
R752	Secale sp.		unknown
R754	Secale sp.		unknown
R755	Secale sp.		unknown
R1962	Secale cereale L. subsp. cereale	SCW 5999/73	Germany
R1968	Secale cereale L. subsp. cereale	Kustovaja mestnajaKustowka	Germany
R1971	Secale cereale L. subsp. cereale	Imerig 2	Russia
R1972	Secale cereale L. subsp. cereale	Imerig 2	Russia
R1976	Secale cereale L. subsp. cereale	Rosen	Canda
R760	Secale sp.		unknown
R1980	Secale cereale L. subsp. cereale		Ukraine
R1984	Secale cereale L. subsp. cereale		Russia
R1987	Secale cereale L. subsp. cereale		Russia
R765	Secale sp.		unknown
R1991	Secale cereale L. subsp. cereale	Petokudza	Japan
R1993	Secale cereale L. subsp. cereale		Azerbaijan
R1994	Secale cereale L. subsp. cereale		Azerbaijan
R1995	Secale cereale L. subsp. cereale		Azerbaijan
R1996	Secale cereale L. subsp. cereale		Azerbaijan
R1997	Secale cereale L. subsp. cereale		Armenia
R1999	Secale cereale L. subsp. cereale		Azerbaijan
R2000	Secale cereale L. subsp. cereale		Azerbaijan
R2001	Secale cereale L. subsp. cereale		Azerbaijan
R2002	Secale cereale L. subsp. cereale		Russia
R2004	Secale cereale L. subsp. cereale		Azerbaijan
R2006	Secale cereale L. subsp. cereale		Azerbaijan
R2007	Secale cereale L. subsp. cereale		Azerbaijan
R2009	Secale cereale L. subsp. cereale		Azerbaijan
R768	Secale sp.		unknown
R2011	Secale cereale L. subsp. cereale		Azerbaijan
R770	Secale sp.		unknown
R2015	Secale cereale L. subsp. cereale		Armenia
R772	Secale sp.		unknown
R2017	Secale cereale L. subsp. cereale		Azerbaijan
R2018	Secale cereale L. subsp. cereale	Landsorte K 7280	Mongolia
R2020	Secale cereale L. subsp. cereale	Landsorte K 10269	Finland
R2024	Secale cereale L. subsp. cereale	Landsorte K 10588	Finland
R2026	Secale cereale L. subsp. cereale	Landsorte K 10069	Bulgaria
R782	Secale sp.		unknown
R789	Secale sp.		unknown
R2036	Secale cereale L. subsp. cereale	Landsorte K 8016	Kazakhstan
R793	Secale sp.		unknown
R2040	Secale cereale L. subsp. cereale	Landsorte K 8181	Russia
R2045	Secale cereale L. subsp. cereale	Landsorte K 8874	Russia
R809	Secale sp.		unknown
R814	Secale sp.		unknown
R825	Secale sp.		unknown
R2054	Secale cereale L. subsp. cereale	Stamm SCW 4511/78Muro	Germany
R2055	Secale cereale L. subsp. cereale	SCW 272/78	Germany
R2059	Secale cereale L. subsp. cereale	St. 5074/73	Germany
R2064	Secale cereale L. subsp. cereale	Gülzower St. 1064/7	Germany
R2071	Secale cereale L. subsp. segetale Zhuk.	Guarda	Portugal
R2072	Secale cereale L. subsp. cereale	Forragero Klein	Argentina
R2078	Secale cereale L. subsp. cereale	Radstädter Bergland	Austria
R2079	Secale cereale L. subsp. cereale	Pico Mag	Uruguay
R2081	Secale cereale L. subsp. cereale	Pomskaja	Russia
R2082	Secale cereale L. subsp. cereale	Petkuser Kurz	Germany
R2086	Secale cereale L. subsp. cereale	Porto 5031	Portugal
R826	Secale sp.		unknown
R827	Secale sp.		unknown
R829	Secale sp.		unknown
R2098	Secale cereale L. subsp. cereale	JEC 7/1090	Poland
R2101	Secale cereale L. subsp. cereale	BG RC 28085 (selbstfertil)	Germany
R2102	Secale cereale L. subsp. cereale	KR 7/2	Czech and Slovak Federative Republic
R2108	Secale cereale L. subsp. cereale	Ukrainskaja Tetra	Russia
R2111	Secale cereale L. subsp. cereale		Italy
R2112	Secale cereale L. subsp. cereale	Matese (See) 7494	Italy
R2113	Secale cereale L. subsp. cereale	Matese (See) 7493 a	Italy
R2114	Secale cereale L. subsp. cereale		Italy
R2115	Secale cereale L. subsp. cereale		Italy
R2116	Secale cereale L. subsp. cereale	Baquoli Irpino	Italy
R2117	Secale cereale L. subsp. cereale		Italy
R2118	Secale cereale L. subsp. cereale	Roszijanka	Russia
R2119	Secale cereale L. subsp. cereale	Aile	Spain
R2120	Secale cereale L. subsp. cereale	Granja	Spain
R834	Secale sp.		unknown
R865	Secale sp.		unknown
R867	Secale sp.		unknown
R868	Secale sp.		unknown
R2133	Secale cereale L. subsp. cereale	Cinque Cento	Italy
R2136	Secale cereale L. subsp. cereale	K 7660 Local Leningrader Region	Russia
R869	Secale sp.		unknown
R2138	Secale cereale L. subsp. cereale	Gloria	Rumania
R2139	Secale cereale L. subsp. cereale	SentinelDominator	Germany
R2140	Secale cereale L. subsp. cereale	Vila Pouca de Agria	Portugal
R872	Secale sp.		unknown
R2160	Secale cereale L. subsp. cereale	Gibridnaja 1	Russia
R2171	Secale cereale L. subsp. cereale	KM-364/82	Poland
R2173	Secale cereale L. subsp. cereale	SCW 3.345/82	Germany
R2175	Secale cereale L. subsp. cereale	SCW 2.8023	Germany
R2179	Secale cereale L. subsp. cereale	SCW 4.2701/84	Germany
R2182	Secale cereale L. subsp. cereale	Saratowskaja 5	Russia
R2188	Secale cereale L. subsp. cereale	JEC 1/1074/46	Poland
R881	Secale sp.		unknown
R2199	Secale cereale L. subsp. cereale	Abruzzi	Italy
R2200	Secale cereale L. subsp. cereale	Adams	USA
R2203	Secale cereale L. subsp. cereale	Anna	Poland
R886	Secale sp.		unknown
R2206	Secale cereale L. subsp. cereale	Avantgard	Switzerland
R2208	Secale cereale L. subsp. cereale	Cerkascjanka	Russia
R887	Secale sp.		unknown
R2212	Secale cereale L. subsp. cereale	Crossingsgroup Tetra	Sweden
R2216	Secale cereale L. subsp. cereale	Emory	USA
R2223	Secale cereale L. subsp. cereale	Gurley Graser	USA
R2227	Secale cereale L. subsp. cereale	Hania	Greece
R2228	Secale cereale L. subsp. cereale	Haru 4	Japan
R2229	Secale cereale L. subsp. cereale	Hungarian Giant	Hungary
R2231	Secale cereale L. subsp. cereale	Japajedelskie	Czech and Slovak Federative Republic
R2233	Secale cereale L. subsp. cereale	Kausala	Finland
R2234	Secale cereale L. subsp. cereale	Kelpo	Finland
R2236	Secale cereale L. subsp. cereale	Kitmodovskaja	Russia
R2240	Secale cereale L. subsp. cereale	Maksimirska	Yugoslavia
R931	Secale sp.		unknown
R2243	Secale cereale L. subsp. cereale	Paek am Dzong	Korea
R2245	Secale cereale L. subsp. cereale	Nizkostebelnaja	Bulgaria
R932	Secale sp.		unknown
R2251	Secale cereale L. subsp. cereale	Pico Genterio	Argentina
R2253	Secale cereale L. subsp. cereale	Probsteier	Germany
R2255	Secale cereale L. subsp. cereale	R. Maly Italien 1950	Italy
R2256	Secale cereale L. subsp. cereale	Rymen	Canda
R2259	Secale cereale L. subsp. cereale	Zidlochowicke rane	Czech and Slovak Federative Republic
R2260	Secale cereale L. subsp. cereale	Zielone Tetra	Poland
R935	Secale sp.		unknown
R2264	Secale cereale L. subsp. cereale	Stalrag	Sweden
R958	Secale sp.		unknown
R2267	Secale cereale L. subsp. cereale	Sujda	Russia
R2271	Secale cereale L. subsp. cereale	Wheeler	USA
R2272	Secale cereale L. subsp. cereale	Alasna	Spain
R965	Secale sp.		unknown
R2274	Secale cereale L. subsp. cereale	Puelo	Spain
R2275	Secale cereale L. subsp. cereale	Macos	Portugal
R2276	Secale cereale L. subsp. cereale	Malhadas	Portugal
R2277	Secale cereale L. subsp. cereale	Montalegre	Portugal
R980	Secale sp.		unknown
R2279	Secale cereale L. subsp. cereale	Padrela	Portugal
R2285	Secale cereale L. subsp. cereale	KR-45	Czech and Slovak Federative Republic
R2302	Secale cereale L. subsp. cereale	LPH 12	Germany
R2307	Secale cereale L. subsp. cereale	Suceava	Rumania
R981	Secale sp.		unknown
R2315	Secale cereale L. subsp. cereale	Gambit	Germany
R2318	Secale cereale L. subsp. cereale	CMD 1/85Motto	Poland
R983	Secale sp.		unknown
R2327	Secale cereale L. subsp. cereale	Borlotus	Germany
R2331	Secale cereale L. subsp. cereale	Goliat	Germany
R2332	Secale cereale L. subsp. cereale	Portugiesischer Roggen	Portugal
R2336	Secale cereale L. subsp. cereale		Croatia
R2339	Secale cereale L. subsp. cereale	Kisvardai	Hungary
R2341	Secale cereale L. subsp. cereale	Novosibirskaja 4	Russia
R2349	Secale cereale L. subsp. cereale		unknown
R2352	Secale cereale L. subsp. cereale	KR 5/2	unknown
R2374	Secale cereale L. subsp. cereale		unknown
R2377	Secale cereale L. subsp. cereale		unknown
R2383	Secale cereale L. subsp. cereale		unknown
R985	Secale sp.		unknown
R987	Secale sp.		unknown
R2406	Secale cereale L.	Elect	unknown
R2408	Secale cereale L.	Nikita	France
R2411	Secale cereale L. subsp. cereale	Schwedische Inzucht 123/9	Sweden
R2413	Secale cereale L. subsp. cereale	Gülzow St. 0621	Germany
R2414	Secale cereale L. subsp. cereale	Stjärnroggen	Sweden
R2420	Secale cereale L. subsp. cereale	Halo	Germany
R2423	Secale cereale L. subsp. cereale		Armenia
R988	Secale sp.		unknown
R2425	Secale cereale L. subsp. cereale	Landsorte K 10143	Finland
R993	Secale sp.		unknown
R2430	Secale cereale L. subsp. cereale	Dankowskie noveDanko	Poland
R1020	Secale sp.		unknown
R2439	Secale sp.		Bulgaria
R2440	Secale cereale L. subsp. cereale		Bulgaria
R2441	Secale cereale L. subsp. cereale		Bulgaria
R2442	Secale sp.		Bulgaria
R2443	Secale sp.		Bulgaria
R2446	Secale sylvestre Host		Ukraine
R2470	Secale cereale L. subsp. cereale	RARI 5548-66	Turkey
R2475	Secale cereale L. subsp. cereale	BEAULIEU	France
R2476	Secale sp.	GROSSPOP. 07	Iran
R2477	Secale cereale L.		Turkey
R2478	Secale cereale L. subsp. cereale	GROSSPOP. 10	Iran
R2481	Secale cereale L. subsp. cereale	ESR-CLS3 87	Germany
R2488	Secale cereale L. subsp. cereale	RARI 26731-68	Turkey
R2489	Secale sp.	RARI 31774-70	Turkey
R2490	Secale cereale L. subsp. cereale	GROSSPOP. 06	Iran
R1031	Secale sp.		unknown
R2494	Secale sp.		Turkey
R2495	Secale sp.	GROSSPOP. 08	Iran
R2497	Secale sp.	GROSSPOP. 10	Iran
R2503	Secale sp.	RARI 32030-70	Turkey
R2504	Secale sp.	RARI 12441-67	Turkey
R2505	Secale sp.	RARI 15584-67	Turkey
R2506	Secale sp.	RARI 32032-70	Turkey
R2507	Secale sp.		Turkey
R1067	Secale sp.		unknown
R2509	Secale sp.	RARI 32165-70	Turkey
R2510	Secale sp.	RARI 31969-70	Turkey
R2511	Secale sp.	GROSSPOP. V	Iran
R2512	Secale sp.	RARI 32244-70	Turkey
R1068	Secale sp.		unknown
R2514	Secale sp.	GROSSPOP. II	Iran
R1071	Secale sp.		unknown
R2516	Secale sp.	RARI 31873-70	Turkey
R2517	Secale sp.	RARI 31957-70	Turkey
R2519	Secale sp.	RARI 32122-70	Turkey
R2520	Secale sp.	RARI 32022-70	Turkey
R2522	Secale cereale L. subsp. segetale Zhuk.	GROSSPOP. I	Iran
R2525	Secale sp.	RARI 32109-70	Turkey
R2526	Secale sp.	CASTELO DO ALTO 5043	Italy
R2527	Secale sp.		Turkey
R2528	Secale sp.	RARI 12434-67	Turkey
R2529	Secale sp.	RARI 31898-70	Turkey
R2530	Secale cereale L. subsp. cereale	RARI 32067-70	Turkey
R2532	Secale sp.	RARI 31996-70	Turkey
R2533	Secale sp.	RARI 15596-67	Turkey
R1073	Secale sp.		unknown
R1074	Secale sp.		unknown
R2536	Secale sp.	RARI 31951-70	Turkey
R2538	Secale sp.	RARI 32025-70	Turkey
R2539	Secale sp.	RARI 15585-67	Turkey
R2540	Secale sp.	RARI 32044-70	Turkey
R2542	Secale sp.	RARI 32654-71	Turkey
R2544	Secale sp.	GROSSPOP. 09	Iran
R2545	Secale sp.	RARI 32114-70	Turkey
R2546	Secale sp.	RARI 26334-68	Turkey
R2547	Secale sp.	RARI 15578-67	Turkey
R2548	Secale cereale L. subsp. cereale	GROSSPOP. 03	Iran
R2549	Secale sp.	RARI 15569-67	Turkey
R2550	Secale sp.	RARI 12899-67	Turkey
R2551	Secale sp.	RARI 15537-67	Turkey
R2552	Secale sp.		Turkey
R2554	Secale sp.	GROSSPOP. 10	Iran
R2555	Secale sp.	GROSSPOP. 08	Iran
R2557	Secale sp.		Turkey
R2558	Secale sp.	RARI 32672-71	Turkey
R2561	Secale sp.		Turkey
R2562	Secale sp.	RARI 32635-71	Turkey
R2564	Secale sp.	RARI 15546-67	Turkey
R1075	Secale sp.		unknown
R1078	Secale sp.		unknown
R1082	Secale sp.		unknown
R1092	Secale sp.		unknown
R2572	Secale sp.		Turkey
R2574	Secale sp.	GROSSPOP. 02	Iran
R1093	Secale sp.		unknown
R2576	Secale sp.	RARI 26300-68	Turkey
R2577	Secale cereale L. subsp. cereale	TUERKISCHE PRIMITIVFORM	Turkey
R2578	Secale sp.		Turkey
R1095	Secale sp.		unknown
R2580	Secale sp.	GROSSPOP. 01	Iran
R2581	Secale cereale L. subsp. cereale	GROSSPOP. 06	Iran
R2583	Secale sp.	RARI 12592-67	Turkey
R1098	Secale sp.		unknown
R2586	Secale sp.	GROSSPOP. X	Iran
R2587	Secale sp.	RARI 15586-67	Turkey
R2590	Secale cereale L. subsp. cereale		Turkey
R2591	Secale sp.	RARI 32915-71	Turkey
R2592	Secale sp.	RARI 26876-68	Turkey
R2593	Secale sp.	RARI 26344-68	Turkey
R2594	Secale sp.	RARI 33299-71	Turkey
R2595	Secale sp.	RARI 15554-67	Turkey
R2596	Secale vavilovii x cereale		Iran
R2597	Secale sp.	RARI 15562-67	Turkey
R2598	Secale sp.		Turkey
R2599	Secale sp.	RARI 26499-68	Turkey
R2600	Secale sp.		Turkey
R2602	Secale sp.		Turkey
R1099	Secale sp.		unknown
R2604	Secale sp.	ESR-PHR0	Germany
R2605	Secale sp.	RARI 26329-68	Turkey
R2606	Secale cereale L. subsp. ancestrale Zhuk.	GROSSPOP. 05	Iran
R2607	Secale sp.	RARI 15550-67	Turkey
R2608	Secale cereale L. subsp. cereale	STAMM TETRAROGGEN	unknown
R2609	Secale sp.	GROSSPOP. 03	Iran
R2610	Secale cereale L. subsp. segetale Zhuk.	RARI 32276-70	Turkey
R2612	Secale sp.	RARI 15587-67	Turkey
R2615	Secale sp.	GROSSPOP. VI	Iran
R1102	Secale sp.		unknown
R2617	Secale cereale L. subsp. cereale	GROSSPOP. 05	Iran
R2618	Secale sp.	GROSSPOP. IX	Iran
R2620	Secale cereale L. subsp. cereale	RARI 31867-70	Turkey
R2622	Secale sp.	RARI 26285-68	Turkey
R2628	Secale sp.	TUERKISCHE PRIMITIVFORM	Turkey
R2630	Secale sp.	ESR-CLS 4	Germany
R2631	Secale sp.		Turkey
R2632	Secale cereale L. subsp. cereale	GROSSPOP. 04	Iran
R2633	Secale sp.		Turkey
R2634	Secale cereale L. subsp. cereale	GROSSPOP. 06	Iran
R1130	Secale sp.		unknown
R2636	Secale sp.	RARI 26375-68	Turkey
R2637	Secale sp.	RARI 32613-71	Turkey
R2638	Secale sp.		Turkey
R2639	Secale sp.		Turkey
R2640	Secale sp.	GROSSPOP. 08	Iran
R2641	Secale sp.		Turkey
R1131	Secale sp.		unknown
R2644	Secale sp.	GROSSPOP. 09	Iran
R1151	Secale sp.		unknown
R2646	Secale sp.		Turkey
R2647	Secale sp.	RARI 26564-68	Turkey
R2648	Secale sp.		Turkey
R2649	Secale sp.	GROSSPOP. 10	Iran
R2650	Secale cereale L. subsp. cereale		Turkey
R2651	Secale sp.	RARI 26518-68	Turkey
R2652	Secale sp.	RARI 26507-68	Turkey
R1159	Secale sp.		unknown
R2654	Secale sp.		Turkey
R2656	Secale sp.		Turkey
R2657	Secale sp.		Turkey
R2658	Secale sp.	RARI 32128-70	Turkey
R2659	Secale sp.		Turkey
R2660	Secale sp.	GROSSPOP. 10	Iran
R1166	Secale sp.		unknown
R1167	Secale sp.		unknown
R2663	Secale sp.	RARI 32160-70	Turkey
R1168	Secale sp.		unknown
R1170	Secale sp.		unknown
R2666	Secale cereale L. subsp. cereale	ESR-PHR4 87	Germany
R2667	Secale sp.	RARI 31991-70	Turkey
R2669	Secale sp.	RARI 31939-70	Turkey
R2670	Secale sp.	RARI 32012-70	Turkey
R2672	Secale sp.	GROSSPOP. 04	Iran
R2674	Secale sp.	GROSSPOP. 08	Iran
R2676	Secale cereale L. subsp. segetale Zhuk.	STAMM SOG. 6-REIHIG	unknown
R2677	Secale sp.	GROSSPOP. 10	Iran
R1172	Secale sp.		unknown
R2680	Secale sp.	RARI 32040-70	Turkey
R2681	Secale sp.		Turkey
R2682	Secale sp.	ESR-CLR 5 1989	Germany
R2684	Secale sp.	RARI 15547-67	Turkey
R2685	Secale sp.	TUERKISCHE PRIMITIVFORM	Turkey
R1175	Secale sp.		unknown
R2688	Secale sp.	RARI 32792-71	Turkey
R2689	Secale cereale L. subsp. cereale	RARI 32049-70	Turkey
R2690	Secale sp.	RARI 33267-71	Turkey
R2698	Secale sp.	GROSSPOP. VIII	Iran
R2699	Secale sp.	RARI 15549-67	Turkey
R2700	Secale sp.	RARI 32008-70	Turkey
R2704	Secale sp.		Turkey
R2705	Secale sp.	GROSSPOP. 09	Iran
R2706	Secale sp.	RARI 15526-67	Turkey
R2709	Secale sp.	GROSSPOP. 07	Iran
R2710	Secale sp.	ESR-PHS 5	Germany
R2711	Secale sp.	RARI 15538-67	Turkey
R2712	Secale sp.	GROSSPOP. 08	Iran
R2713	Secale sp.	GROSSPOP. 01	Iran
R2714	Secale sp.	GROSSPOP. 01	Iran
R2715	Secale sp.		Turkey
R2716	Secale sp.	GROSSPOP. 03	Iran
R2717	Secale sp.	RARI 32075-70	Turkey
R2718	Secale sp.		Turkey
R2719	Secale sp.	GROSSPOP. 07	Iran
R2720	Secale sp.	RARI 15567-67	Turkey
R1176	Secale sp.		unknown
R1181	Secale sp.		unknown
R1183	Secale sp.		unknown
R2726	Secale sp.		Turkey
R2731	Secale sp.	RARI 26504-68	Turkey
R2734	Secale cereale L. subsp. cereale	STAMM I	unknown
R2735	Secale sp.	RARI 15557-67	Turkey
R2738	Secale sp.	RARI 15551-67	Turkey
R2742	Secale sp.	RARI 32799-71	Turkey
R2743	Secale cereale L. subsp. cereale	GROSSPOP. 04	Iran
R1193	Secale sp.		unknown
R2746	Secale sp.	RARI 15527-67	Turkey
R1194	Secale sp.		unknown
R2749	Secale sp.	GROSSPOP. 08	Iran
R2750	Secale sp.	GROSSPOP. 03	Iran
R2751	Secale sp.	RARI 15337-67	Turkey
R2752	Secale sp.	TUERKISCHE PRIMITIVFORM	Turkey
R2753	Secale sp.		Turkey
R2754	Secale sp.	RARI 12197-67	Turkey
R2756	Secale sp.	RARI 33307-71	Turkey
R2757	Secale sp.	RARI 32677-71	Turkey
R2758	Secale sp.	RARI 15543-67	Turkey
R2763	Secale sp.	GROSSPOP. 02	Iran
R2764	Secale sp.		Turkey
R2765	Secale sp.	GROSSPOP. III	Iran
R2767	Secale sp.	RARI 31775-70	Turkey
R2769	Secale sp.	RARI 32193-70	Turkey
R2770	Secale sp.	GROSSPOP. VII	Iran
R2771	Secale cereale L. subsp. cereale	RARI 15575-67	Turkey
R2773	Secale sp.	RARI 33313-71	Turkey
R1202	Secale sp.		unknown
R1207	Secale sp.		unknown
R2784	Secale sp.	RARI 32254-70	Turkey
R2785	Secale sp.	RARI 32624-71	Turkey
R2788	Secale sp.	RARI 15570-67	Turkey
R2789	Secale sp.	RARI 15555-67	Turkey
R2791	Secale sp.	RARI 15541-67	Turkey
R2793	Secale sp.		Turkey
R2794	Secale sp.	GROSSPOP. 03	Iran
R2795	Secale sp.	GROSSPOP. IV	Iran
R1212	Secale sp.		unknown
R2858	Secale cereale L. subsp. cereale	ITA x JA-Cin. x 7415-1y-6M-OY	Mexico
R2860	Secale sp.		Armenia
R2862	Secale sp.		Turkey
R2863	Secale cereale L. subsp. dighoricum Vavilov		Armenia
R2866	Secale cereale L. subsp. cereale	Varimontra	Germany
R1224	Secale sp.		unknown
R1232	Secale sp.		unknown
R2877	Secale strictum (C.Presl) C.Presl subsp. kuprijanovii (Grossh.) K.Hammer		Georgia
