# Supplementary material for: Population‐wide single‐pollen nuclei genotyping in rye sheds light on the genetic basis and environmental plasticity of meiotic recombination
Source: New Phytol. 2025 Oct 31;249(1):512–23. doi: 10.1111/nph.70656 (PMC12676071; doi:10.1111/nph.70656)
Supplement: Supplementary file 6 — Table S2 Soil nutrient level information and yield data. [file NPH-249-512-s005.xlsx]

## Sheet: 2
New Phytologist Supporting Information
Article title: Population-wide single-pollen nuclei genotyping in rye sheds light on the genetic basis and environmental plasticity of meiotic recombination
Authors: Christina Waesch, Noah Gaede, Yixuan Gao, Matilda Ehle, Axel Himmelbach, Joerg Fuchs, Susan E. Johnston, Steven Dreissig
Article acceptance date: 22 September 2025
i				available nutrients mg/100 g drymass of soil				total content in % drymass of soil			mg/100g	mg/kg
year	treatment	depth [cm]	P (P2O5)	K (K2O)	Mg	pH	humus	C/N ratio	N	S	B	Cu	Mn	Fe	Zn	Al
2022	control (NPK)	30	16	17	8	5.8	2.2	8	0.16	24	0.34	10.7	50.6	202.8	9.1	153.7
2022	control (NPK)	60	12	10	6	5.9	1.44	8.4	0.1	18	0.3	5.4	48.5	212.7	4	111.6
2022	control (NPK)	90	4	4	6	6.2	0.85	8.2	0.06	11	0.33	2.3	51	167.9	1.2	111.4
2022	not fertilized	30	4	3	8	5.8	2.33	12.3	0.11	25	0.26	12.5	29.2	133.8	7.3	111.4
2022	not fertilized	60	2	3	7	5.8	1.35	7.1	0.11	17	0.29	9.1	44.3	186.5	4.5	119.7
2022	not fertilized	90	3	3	7	6.1	0.82	5.3	0.09	11	0.23	3.7	38	124.5	3.5	107.2
Relative difference (not fertilized / control)			0.28125	0.290323	1.1	0.988827	1.00223	1.00407	0.96875	1	0.804124	1.375	0.742838	0.762427	1.06993	0.898062
trial	treatment	total yield [g]	yield in g/m2	Relative difference
population variety	control	5718.1	317.672
population variety	not fertilized	1867.2	103.733	0.326542
diversity panel	control	4225.96	234.776
diversity panel	not fertilized	1505.91	83.6617	0.356347
