# Supplementary material for: Population‐wide single‐pollen nuclei genotyping in rye sheds light on the genetic basis and environmental plasticity of meiotic recombination
Source: New Phytol. 2025 Oct 31;249(1):512–23. doi: 10.1111/nph.70656 (PMC12676071; doi:10.1111/nph.70656)
Supplement: Supplementary file 7 — Table S3 GWAS results using entire dataset. [file NPH-249-512-s010.xlsx]

## Sheet: 3
New Phytologist Supporting Information
Article title: Population-wide single-pollen nuclei genotyping in rye sheds light on the genetic basis and environmental plasticity of meiotic recombination
Authors: Christina Waesch, Noah Gaede, Yixuan Gao, Matilda Ehle, Axel Himmelbach, Joerg Fuchs, Susan E. Johnston, Steven Dreissig
Article acceptance date: 22 September 2025
treatment	position (bp)	chromosome	trait	effect	minor allele frequency	explained phenotypic variance (%)	overlap with 1000-fold 95% RRSS	detection count in 1000-fold 95% RRSS
Control	624962168	chr1R	crossover count	1.04074	0.351322	3.13225	below threshold	1
Control	757890889	chr2R	crossover count	1.53198	0.131654	2.91488	below threshold	42
Control	628777300	chr4R	crossover count	-1.6199	0.139728	32.5175	yes	483
Control	237099892	chr5R	crossover count	1.15742	0.256427	1.04982	below threshold	9
Control	793169505	chr5R	crossover count	-1.14069	0.382518	7.64765	yes	221
Control	628777300	chr4R	intra-chromosomal shuffling	-0.00287514	0.139728	13.1958	yes	85
Control	850934300	chr6R	intra-chromosomal shuffling	-0.00645153	0.0166817	47.472	yes	144
Nutrient deficiency	30302427	chr2R	crossover count	3.65685	0.0464635	1.69529	below threshold	4
Nutrient deficiency	888431932	chr2R	crossover count	1.44914	0.33848	2.17913	yes	61
Nutrient deficiency	948683700	chr3R	crossover count	-2.11864	0.12963	29.3703	yes	141
Nutrient deficiency	27838970	chr5R	crossover count	-5.3262	0.0162996	10.4662	yes	468
Nutrient deficiency	889801062	chr3R	intra-chromosomal shuffling	-0.00310619	0.293315	1.30071	yes	397
