# Supplementary material for: Population‐wide single‐pollen nuclei genotyping in rye sheds light on the genetic basis and environmental plasticity of meiotic recombination
Source: New Phytol. 2025 Oct 31;249(1):512–23. doi: 10.1111/nph.70656 (PMC12676071; doi:10.1111/nph.70656)
Supplement: Supplementary file 8 — Table S4 GWAS artefacts caused by population structure. [file NPH-249-512-s006.xlsx]

## Sheet: 4
New Phytologist Supporting Information
Article title: Population-wide single-pollen nuclei genotyping in rye sheds light on the genetic basis and environmental plasticity of meiotic recombination
Authors: Christina Waesch, Noah Gaede, Yixuan Gao, Matilda Ehle, Axel Himmelbach, Joerg Fuchs, Susan E. Johnston, Steven Dreissig
Article acceptance date: 22 September 2025
Pos	Chromosome	eigenGWAS trait	crossover trait
20911096	chr3R	PC2	intra-chromosomal shuffling
55637133	chr7R	PC1	intra-chromosomal shuffling
96148529	chr7R	PC5	crossover count
608308242	chr6R	PC1	crossover count
817992482	chr6R	PC1	crossover count
