# Supplementary material for: Population‐wide single‐pollen nuclei genotyping in rye sheds light on the genetic basis and environmental plasticity of meiotic recombination
Source: New Phytol. 2025 Oct 31;249(1):512–23. doi: 10.1111/nph.70656 (PMC12676071; doi:10.1111/nph.70656)
Supplement: Supplementary file 9 — Table S5 Summary statistics of all significant GWAS results. [file NPH-249-512-s009.xlsx]

## Sheet: 5
New Phytologist Supporting Information
Article title: Population-wide single-pollen nuclei genotyping in rye sheds light on the genetic basis and environmental plasticity of meiotic recombination
Authors: Christina Waesch, Noah Gaede, Yixuan Gao, Matilda Ehle, Axel Himmelbach, Joerg Fuchs, Susan E. Johnston, Steven Dreissig
Article acceptance date: 22 September 2025
treatment	position (bp)	chromosome	trait	absolute detection count	relative detection rate (%)	effect	minor allele frequency	explained phenotypic variance (%)	overlap position	overlap trait	overlap treatment	proposed candidate gene
Control	449692513	chr1R	crossover count	139	13.9	-1.1246	0.477499	6.16147
Control	638349367	chr1R	crossover count	149	14.9	1.13602	0.374024	7.8341
Control	668438018	chr1R	crossover count	57	5.7	1.04638	0.459907	6.10226
Control	9776407	chr4R	crossover count	66	6.6	-1.03044	0.37244	3.80946
Control	628777300	chr4R	crossover count	483	48.3	-1.63636	0.140238	27.6389		b
Control	483200765	chr5R	crossover count	55	5.5	-1.07127	0.353279	9.01535				MUS81
Control	7.93169e+08	chr5R	crossover count	221	22.1	-1.16525	0.381513	8.51545		a
Control	864519337	chr5R	crossover count	85	8.5	-2.67846	0.0426207	35.9072
Control	680788388	chr6R	crossover count	85	8.5	-1.40914	0.183938	11.5748
Control	725996264	chr6R	crossover count	57	5.7	-1.25887	0.260434	6.45597
Control	27188612	chr7R	crossover count	96	9.6	-1.28664	0.170899	10.4291
Control	881635423	chr7R	crossover count	93	9.3	-2.22063	0.052865	20.9707
Control	935931959	chr2R	inter-crossover distance	69	6.9	0.025626	0.0789698	8.66034
Control	848934636	chr6R	inter-crossover distance	56	5.6	-0.0214232	0.0928933	5.74683
Control	658323500	chr3R	intra-chromosomal shuffling	56	5.6	-0.00336253	0.111826	9.81807
Control	628777300	chr4R	intra-chromosomal shuffling	85	8.5	-0.0031186	0.139794	18.3695		b
Control	648380003	chr5R	intra-chromosomal shuffling	144	14.4	-0.00359622	0.120098	9.44553
Control	793169486	chr5R	intra-chromosomal shuffling	116	11.6	-0.00226309	0.380678	4.16145		a
Control	850934300	chr6R	intra-chromosomal shuffling	144	14.4	-0.00744157	0.0165364	38.7525
Control	884514619	chr7R	intra-chromosomal shuffling	320	32	-0.00409809	0.119951	14.4643
Nutrient deficiency	392956793	chr1R	crossover count	113	11.3	-5.08935	0.025567	27.9796
Nutrient deficiency	658095815	chr1R	crossover count	314	31.4	-3.2649	0.0418126	38.9879		c
Nutrient deficiency	888431932	chr2R	crossover count	61	6.1	1.43087	0.338592	1.81707
Nutrient deficiency	163206003	chr3R	crossover count	54	5.4	-3.08547	0.0571535	27.9821
Nutrient deficiency	735504431	chr3R	crossover count	125	12.5	-1.91104	0.150312	19.2633
Nutrient deficiency	9.48684e+08	chr3R	crossover count	141	14.1	-2.52805	0.0990142	26.8628		d
Nutrient deficiency	80907282	chr4R	crossover count	99	9.9	-1.32964	0.354686	4.72729				SHOC1
Nutrient deficiency	144830712	chr4R	crossover count	59	5.9	-1.8006	0.217831	13.2061
Nutrient deficiency	27838970	chr5R	crossover count	468	46.8	-5.56334	0.0163302	13.1987
Nutrient deficiency	50215046	chr5R	crossover count	143	14.3	-1.75018	0.207154	11.5999
Nutrient deficiency	822647598	chr6R	crossover count	65	6.5	-1.31565	0.458172	7.82628
Nutrient deficiency	8208063	chr7R	crossover count	126	12.6	1.43193	0.319869	8.30092
Nutrient deficiency	120701076	chr7R	crossover count	171	17.1	-1.76201	0.159797	2.15462
Nutrient deficiency	625554991	chr7R	crossover count	55	5.5	-1.55758	0.230638	2.21603
Nutrient deficiency	845229059	chr7R	crossover count	54	5.4	2.54494	0.0754012	7.34046
Nutrient deficiency	121221569	chr1R	intra-chromosomal shuffling	54	5.4	-0.00390184	0.115513	15.8923
Nutrient deficiency	382303367	chr1R	intra-chromosomal shuffling	94	9.4	-0.0105367	0.0180071	55.4584
Nutrient deficiency	658095815	chr1R	intra-chromosomal shuffling	103	10.3	-0.00692299	0.0416477	35.1286		c
Nutrient deficiency	689253165	chr1R	intra-chromosomal shuffling	189	18.9	-0.00954493	0.0191405	13.6865
Nutrient deficiency	692354228	chr1R	intra-chromosomal shuffling	65	6.5	-0.00305565	0.260453	6.05776
Nutrient deficiency	260280909	chr2R	intra-chromosomal shuffling	223	22.3	-0.010706	0.0263746	29.0493
Nutrient deficiency	145537564	chr3R	intra-chromosomal shuffling	76	7.6	-0.0153838	0.0120034	46.506
Nutrient deficiency	889801062	chr3R	intra-chromosomal shuffling	397	39.7	-0.00291524	0.293813	3.45941
Nutrient deficiency	943568979	chr3R	intra-chromosomal shuffling	246	24.6	-0.00905421	0.0177534	26.4754
Nutrient deficiency	948683700	chr3R	intra-chromosomal shuffling	75	7.5	-0.00394242	0.129503	19.3284		d
Nutrient deficiency	759519287	chr4R	intra-chromosomal shuffling	54	5.4	-0.00393317	0.313777	1.43375
Nutrient deficiency	456850863	chr5R	intra-chromosomal shuffling	56	5.6	-0.0121917	0.0113892	12.9764
Nutrient deficiency	629398583	chr5R	intra-chromosomal shuffling	140	14	-0.00757648	0.0483472	14.6773
Nutrient deficiency	866926981	chr5R	intra-chromosomal shuffling	303	30.3	-0.00305698	0.249977	2.94202
