# Supplementary material for: Population‐wide single‐pollen nuclei genotyping in rye sheds light on the genetic basis and environmental plasticity of meiotic recombination
Source: New Phytol. 2025 Oct 31;249(1):512–23. doi: 10.1111/nph.70656 (PMC12676071; doi:10.1111/nph.70656)
Supplement: Supplementary file 10 — Table S6 List of annotated genes surrounding significant SNPs. [file NPH-249-512-s007.xlsx]

## Sheet: 7
New Phytologist Supporting Information
Article title: Population-wide single-pollen nuclei genotyping in rye sheds light on the genetic basis and environmental plasticity of meiotic recombination
Authors: Christina Waesch, Noah Gaede, Yixuan Gao, Matilda Ehle, Axel Himmelbach, Joerg Fuchs, Susan E. Johnston, Steven Dreissig
Article acceptance date: 22 September 2025
gene annotation	QTL number	distance to SNP	rye gene ID (Lo7 v1)	chromosome	gene start	gene end	gene central position	treatment	SNP position	trait
Bifunctional inhibitor/lipid-transfer protein/seed storage 2S albumin superfamily protein	1	951264	SECCE1Rv1G0031950	1	448740889	448741608	4.48741e+08	Control	449692513	crossover count
QWRF motif protein (DUF566)	1	833822	SECCE1Rv1G0031960	1	448857873	448859509	448858691	Control	449692513	crossover count
Transposon protein, putative, CACTA, En/Spm sub-class	1	750502	SECCE1Rv1G0031970	1	448941480	448942542	448942011	Control	449692513	crossover count
Hexosyltransferase	1	464918	SECCE1Rv1G0031990	1	449226108	449229083	4.49228e+08	Control	449692513	crossover count
Holliday junction resolvase	1	462064	SECCE1Rv1G0032000	1	449229815	449231082	4.4923e+08	Control	449692513	crossover count
Zinc finger family protein	1	351620	SECCE1Rv1G0032010	1	449340380	449341405	4.49341e+08	Control	449692513	crossover count
AP-3 complex subunit delta	1	2705	SECCE1Rv1G0032020	1	449688385	449691231	449689808	Control	449692513	crossover count
Expansin protein	1	366334	SECCE1Rv1G0032050	1	450058354	450059341	4.50059e+08	Control	449692513	crossover count
Expansin protein	1	592934	SECCE1Rv1G0032060	1	450284868	450286027	4.50285e+08	Control	449692513	crossover count
Expansin protein	1	708260	SECCE1Rv1G0032070	1	450400152	450401395	4.50401e+08	Control	449692513	crossover count
Phosphotransferase	2	986812	SECCE1Rv1G0048790	1	637360565	637364545	637362555	Control	638349367	crossover count
Receptor-like protein kinase	2	982560	SECCE1Rv1G0048800	1	637365186	637368429	6.37367e+08	Control	638349367	crossover count
Inorganic pyrophosphatase family protein	2	959230	SECCE1Rv1G0048810	1	637389225	637391050	6.3739e+08	Control	638349367	crossover count
Short-chain dehydrogenase/reductase family protein	2	956406	SECCE1Rv1G0048820	1	637392568	637393353	6.37393e+08	Control	638349367	crossover count
F-box protein	2	851238	SECCE1Rv1G0048830	1	637497086	637499173	6.37498e+08	Control	638349367	crossover count
ABC(ATP-binding) family transporter	2	832214	SECCE1Rv1G0048840	1	637514288	637520017	6.37517e+08	Control	638349367	crossover count
ATP-binding cassette transporter subfamily A member	2	698573	SECCE1Rv1G0048850	1	637648372	637653216	637650794	Control	638349367	crossover count
ATP-binding cassette transporter subfamily A member	2	628754	SECCE1Rv1G0048860	1	637718065	637723161	637720613	Control	638349367	crossover count
ATP-binding cassette transporter subfamily A member	2	562628	SECCE1Rv1G0048870	1	637784320	637789157	6.37787e+08	Control	638349367	crossover count
EMBRYO SURROUNDING FACTOR 1.1	2	491192	SECCE1Rv1G0048890	1	637857986	637858365	6.37858e+08	Control	638349367	crossover count
Profilin	2	284506	SECCE1Rv1G0048920	1	638064556	638065167	6.38065e+08	Control	638349367	crossover count
GMP synthase [glutamine-hydrolyzing]	2	214480	SECCE1Rv1G0048950	1	638134607	638135167	638134887	Control	638349367	crossover count
Glutamate--tRNA ligase	2	209662	SECCE1Rv1G0048960	1	638138288	638141121	6.3814e+08	Control	638349367	crossover count
Chymotrypsin inhibitor	2	149506	SECCE1Rv1G0048970	1	638199726	638199995	6.382e+08	Control	638349367	crossover count
Mitochondrial-processing peptidase subunit alpha	2	30052	SECCE1Rv1G0048980	1	638316640	638321990	638319315	Control	638349367	crossover count
ATP-dependent 6-phosphofructokinase	2	17224.5	SECCE1Rv1G0048990	1	638329742	638334543	6.38332e+08	Control	638349367	crossover count
Heat shock protein HSP 90-alpha	2	322	SECCE1Rv1G0049000	1	638347656	638350434	638349045	Control	638349367	crossover count
Calcineurin B-like protein	2	3460.5	SECCE1Rv1G0049010	1	638351728	638353927	6.38353e+08	Control	638349367	crossover count
Calcineurin B-like protein	2	16067	SECCE1Rv1G0049020	1	638363841	638367027	638365434	Control	638349367	crossover count
Receptor-like protein kinase	2	45152	SECCE1Rv1G0049030	1	638391370	638397668	638394519	Control	638349367	crossover count
Protein kinase, putative	2	174772	SECCE1Rv1G0049040	1	638520971	638527307	638524139	Control	638349367	crossover count
F-box family protein	2	510778	SECCE1Rv1G0049050	1	638859540	638860751	6.3886e+08	Control	638349367	crossover count
Protein kinase, putative	2	524162	SECCE1Rv1G0049060	1	638870387	638876672	6.38874e+08	Control	638349367	crossover count
F-box family protein	2	544463	SECCE1Rv1G0049070	1	638893070	638894590	638893830	Control	638349367	crossover count
Protein kinase, putative	2	672365	SECCE1Rv1G0049120	1	639019318	639024146	639021732	Control	638349367	crossover count
F-box/RNI-like/FBD-like domains-containing protein	2	720513	SECCE1Rv1G0049130	1	639069115	639070645	639069880	Control	638349367	crossover count
Receptor-like protein kinase	2	734030	SECCE1Rv1G0049140	1	639081213	639085580	6.39083e+08	Control	638349367	crossover count
Protein kinase, putative	2	745146	SECCE1Rv1G0049150	1	639092410	639096616	639094513	Control	638349367	crossover count
Protein kinase, putative	2	919209	SECCE1Rv1G0049170	1	639266532	639270620	639268576	Control	638349367	crossover count
Protein phosphatase 2c, putative	3	834376	SECCE1Rv1G0053120	1	667600507	667606776	6.67604e+08	Control	668438018	crossover count
Hydroxyproline-rich glycoprotein family protein	3	690750	SECCE1Rv1G0053150	1	667746762	667747775	6.67747e+08	Control	668438018	crossover count
Hydroxyproline-rich glycoprotein family protein	3	578002	SECCE1Rv1G0053160	1	667859510	667860523	6.6786e+08	Control	668438018	crossover count
Myb/SANT-like DNA-binding domain protein	3	545338	SECCE1Rv1G0053180	1	667892532	667892828	667892680	Control	668438018	crossover count
Hydroxyproline-rich glycoprotein family protein	3	540538	SECCE1Rv1G0053200	1	667896968	667897993	6.67897e+08	Control	668438018	crossover count
Peptidyl-tRNA hydrolase	3	529847	SECCE1Rv1G0053210	1	667906872	667909470	667908171	Control	668438018	crossover count
Threonine synthase	3	527000	SECCE1Rv1G0053220	1	667910222	667911814	667911018	Control	668438018	crossover count
Zinc finger MYM-type-like protein	3	422828	SECCE1Rv1G0053230	1	668013922	668016459	6.68015e+08	Control	668438018	crossover count
AP2/B3 transcription factor family protein	3	307030	SECCE1Rv1G0053260	1	668130375	668131601	668130988	Control	668438018	crossover count
AP2/B3 transcription factor family protein	3	197006	SECCE1Rv1G0053280	1	668240429	668241595	668241012	Control	668438018	crossover count
Lactation elevated protein 1	3	64773	SECCE1Rv1G0053290	1	668371290	668375200	668373245	Control	668438018	crossover count
MYB transcription factor-like	3	3871	SECCE1Rv1G0053300	1	668433080	668435214	668434147	Control	668438018	crossover count
Late embryogenesis abundant protein family protein	3	1098	SECCE1Rv1G0053310	1	668437955	668440277	668439116	Control	668438018	crossover count
Tubulin beta chain	4	993976	SECCE4Rv1G0216080	4	8781145	8783718	8.78243e+06	Control	9776407	crossover count
ethylene-responsive nuclear protein / ethylene-regulated nuclear protein (ERT2)	4	964486	SECCE4Rv1G0216110	4	8811323	8812519	8811921	Control	9776407	crossover count
Thaumatin-like protein	4	904494	SECCE4Rv1G0216120	4	8871568	8872257	8.87191e+06	Control	9776407	crossover count
Type I inositol-1,4,5-trisphosphate 5-phosphatase CVP2	4	833414	SECCE4Rv1G0216130	4	8941503	8944483	8942993	Control	9776407	crossover count
Globulin-1	4	767352	SECCE4Rv1G0216140	4	9007899	9010212	9.00906e+06	Control	9776407	crossover count
Globulin-1	4	681048	SECCE4Rv1G0216150	4	9094265	9096454	9.09536e+06	Control	9776407	crossover count
Nuclear transport factor 2 (NTF2) family protein with RNA binding (RRM-RBD-RNP motifs) domain-containing protein	4	669993	SECCE4Rv1G0216160	4	9105486	9107342	9106414	Control	9776407	crossover count
DUF1677 family protein	4	164956	SECCE4Rv1G0216170	4	9611272	9611631	9.61145e+06	Control	9776407	crossover count
Kinesin-like protein	4	145260	SECCE4Rv1G0216180	4	9629880	9632415	9.63115e+06	Control	9776407	crossover count
Guanine nucleotide exchange family protein	4	2428.5	SECCE4Rv1G0216190	4	9771337	9776620	9.77398e+06	Control	9776407	crossover count
Pleckstrin-like (PH) domain protein	4	3180	SECCE4Rv1G0216200	4	9777325	9781849	9779587	Control	9776407	crossover count
Trihelix transcription factor GT-4-like protein	4	15663	SECCE4Rv1G0216210	4	9791500	9792640	9792070	Control	9776407	crossover count
Ras family protein	4	150472	SECCE4Rv1G0216220	4	9924778	9928981	9.92688e+06	Control	9776407	crossover count
Transmembrane protein 56	4	154876	SECCE4Rv1G0216230	4	9930062	9932505	9.93128e+06	Control	9776407	crossover count
Regulatory protein NPR1	4	167151	SECCE4Rv1G0216240	4	9941958	9945158	9943558	Control	9776407	crossover count
Zinc transporter	4	493412	SECCE4Rv1G0216280	4	10268737	10270900	1.02698e+07	Control	9776407	crossover count
Ubiquitin carboxyl-terminal hydrolase-like protein	4	555553	SECCE4Rv1G0216290	4	10331386	10332534	10331960	Control	9776407	crossover count
SBP (S-ribonuclease binding protein) family protein	4	576097	SECCE4Rv1G0216300	4	10351998	10353010	10352504	Control	9776407	crossover count
Acidic leucine-rich nuclear phosphoprotein 32-related protein	4	639726	SECCE4Rv1G0216310	4	10414439	10417826	1.04161e+07	Control	9776407	crossover count
Deoxyuridine 5'-triphosphate nucleotidohydrolase	4	642967	SECCE4Rv1G0216320	4	10418959	10419789	10419374	Control	9776407	crossover count
Guanine nucleotide-binding protein subunit beta	4	647407	SECCE4Rv1G0216330	4	10420514	10427114	10423814	Control	9776407	crossover count
Aminopeptidase	4	656950	SECCE4Rv1G0216340	4	10429735	10436978	1.04334e+07	Control	9776407	crossover count
Glucan endo-1,3-beta-glucosidase	4	724404	SECCE4Rv1G0216350	4	10499963	10501660	1.05008e+07	Control	9776407	crossover count
Tryptophan--tRNA ligase	4	732607	SECCE4Rv1G0216360	4	10507087	10510941	10509014	Control	9776407	crossover count
NADH-ubiquinone oxidoreductase chain 5	4	746701	SECCE4Rv1G0216380	4	10522394	10523822	10523108	Control	9776407	crossover count
RNA-binding protein	4	805222	SECCE4Rv1G0216390	4	10581320	10581938	10581629	Control	9776407	crossover count
basic helix-loop-helix (bHLH) DNA-binding superfamily protein	4	860681	SECCE4Rv1G0216400	4	10636287	10637889	10637088	Control	9776407	crossover count
12-oxophytodienoate reductase-like protein	5	878453	SECCE4Rv1G0253580	4	627897411	627900283	627898847	Control	628777300	crossover count
Late embryogenesis abundant (LEA) hydroxyproline-rich glycoprotein family	5	467318	SECCE4Rv1G0253600	4	628309379	628310586	6.2831e+08	Control	628777300	crossover count
transmembrane protein, putative (DUF594)	5	413728	SECCE4Rv1G0253620	4	628362358	628364787	6.28364e+08	Control	628777300	crossover count
Aspartic proteinase nepenthesin-2	5	372060	SECCE4Rv1G0253630	4	628404416	628406063	6.28405e+08	Control	628777300	crossover count
basic helix-loop-helix (bHLH) DNA-binding superfamily protein	5	331646	SECCE4Rv1G0253640	4	628445309	628445998	6.28446e+08	Control	628777300	crossover count
Late embryogenesis abundant (LEA) hydroxyproline-rich glycoprotein family	5	300168	SECCE4Rv1G0253650	4	628476835	628477428	6.28477e+08	Control	628777300	crossover count
Dipeptidyl peptidase family member 6	5	471.5	SECCE4Rv1G0253660	4	628774884	628780659	6.28778e+08	Control	628777300	crossover count
Receptor-like protein kinase HERK 1	5	90729.5	SECCE4Rv1G0253680	4	628866854	628869205	6.28868e+08	Control	628777300	crossover count
Dipeptidyl peptidase family member 6	5	150712	SECCE4Rv1G0253690	4	628923654	628932369	6.28928e+08	Control	628777300	crossover count
WW domain-binding protein 4	5	448982	SECCE4Rv1G0253700	4	629224865	629227698	6.29226e+08	Control	628777300	crossover count
AR781, pheromone receptor-like protein (DUF1645)	5	457234	SECCE4Rv1G0253710	4	629233912	629235156	629234534	Control	628777300	crossover count
Scarecrow transcription factor family protein	5	490413	SECCE4Rv1G0253730	4	629266620	629268806	629267713	Control	628777300	crossover count
RING/U-box superfamily protein	5	632496	SECCE4Rv1G0253750	4	629406442	629413150	629409796	Control	628777300	crossover count
RING/U-box superfamily protein	5	702482	SECCE4Rv1G0253760	4	629477446	629482119	6.2948e+08	Control	628777300	crossover count
NAD(P)H dehydrogenase C1	5	710702	SECCE4Rv1G0253770	4	629484269	629491736	6.29488e+08	Control	628777300	crossover count
Alpha/beta-Hydrolases superfamily protein, putative	5	716620	SECCE4Rv1G0253780	4	629493429	629494412	6.29494e+08	Control	628777300	crossover count
Alpha/beta-Hydrolases superfamily protein, putative	5	850026	SECCE4Rv1G0253790	4	629626842	629627810	629627326	Control	628777300	crossover count
Crossover junction endonuclease mus81	6	932463	SECCE5Rv1G0326610	5	482262344	482274260	482268302	Control	483200765	crossover count
HMG-Y-related protein A	6	598628	SECCE5Rv1G0326640	5	482601790	482602485	4.82602e+08	Control	483200765	crossover count
UBX domain-containing protein	6	451489	SECCE5Rv1G0326650	5	482747707	482750845	482749276	Control	483200765	crossover count
Jasmonate zim-domain protein	6	2309	SECCE5Rv1G0326660	5	483201874	483204274	483203074	Control	483200765	crossover count
Thioredoxin	6	255818	SECCE5Rv1G0326670	5	483455350	483457816	483456583	Control	483200765	crossover count
ABC transporter G family member	6	259570	SECCE5Rv1G0326680	5	483458703	483461966	4.8346e+08	Control	483200765	crossover count
Myb factor	6	728950	SECCE5Rv1G0326690	5	483929212	483930219	4.8393e+08	Control	483200765	crossover count
Maternally expressed protein 9	7	999284	SECCE5Rv1G0363280	5	792169989	792170414	7.9217e+08	Control	793169486	crossover count
tRNA pseudouridine synthase A	7	994670	SECCE5Rv1G0363290	5	792174679	792174954	7.92175e+08	Control	793169486	crossover count
Receptor-like protein kinase, putative,expressed	7	864177	SECCE5Rv1G0363300	5	792304293	792306325	792305309	Control	793169486	crossover count
CheY-like two-component responsive regulator family protein	7	809330	SECCE5Rv1G0363330	5	792360022	792360291	7.9236e+08	Control	793169486	crossover count
Galactosylgalactosylxylosylprotein 3-beta-glucuronosyltransferase 2	7	727604	SECCE5Rv1G0363340	5	792441746	792442018	792441882	Control	793169486	crossover count
Histone H2A	7	670908	SECCE5Rv1G0363360	5	792498309	792498846	7.92499e+08	Control	793169486	crossover count
Disease resistance protein (NBS-LRR class) family	7	636234	SECCE5Rv1G0363370	5	792531536	792534967	7.92533e+08	Control	793169486	crossover count
Zinc finger protein CONSTANS	7	585218	SECCE5Rv1G0363380	5	792583406	792585129	7.92584e+08	Control	793169486	crossover count
Guanine nucleotide-binding protein subunit alpha-like protein	7	432856	SECCE5Rv1G0363390	5	792734733	792738527	792736630	Control	793169486	crossover count
Mg-protoporphyrin IX chelatase	7	298678	SECCE5Rv1G0363400	5	792867532	792874084	792870808	Control	793169486	crossover count
Mg-protoporphyrin IX chelatase	7	291342	SECCE5Rv1G0363410	5	792875328	792880960	792878144	Control	793169486	crossover count
Basic helix-loop-helix transcription factor	7	233676	SECCE5Rv1G0363420	5	792935155	792936464	7.92936e+08	Control	793169486	crossover count
Wound-induced protease inhibitor	7	126134	SECCE5Rv1G0363430	5	793043112	793043593	7.93043e+08	Control	793169486	crossover count
Wound-induced protease inhibitor	7	3759	SECCE5Rv1G0363440	5	793165544	793165910	793165727	Control	793169486	crossover count
HIT zinc finger,PAPA-1-like conserved region, putative	7	1260	SECCE5Rv1G0363450	5	793166756	793169696	793168226	Control	793169486	crossover count
transmembrane protein	7	235898	SECCE5Rv1G0363470	5	793405118	793405649	7.93405e+08	Control	793169486	crossover count
Polynucleotidyl transferase, ribonuclease H-like superfamily protein	7	424496	SECCE5Rv1G0363480	5	793593520	793594443	7.93594e+08	Control	793169486	crossover count
Protein MIZU-KUSSEI 1	7	427688	SECCE5Rv1G0363500	5	793596700	793597647	7.93597e+08	Control	793169486	crossover count
Peptidyl-prolyl cis-trans isomerase	7	430446	SECCE5Rv1G0363510	5	793598421	793601444	7.936e+08	Control	793169486	crossover count
RNA binding protein	7	432564	SECCE5Rv1G0363520	5	793601856	793602245	7.93602e+08	Control	793169486	crossover count
50S ribosomal protein L36	7	435624	SECCE5Rv1G0363530	5	793604350	793605871	7.93605e+08	Control	793169486	crossover count
ADP-ribosylation factor	7	889968	SECCE5Rv1G0363540	5	794058436	794060472	794059454	Control	793169486	crossover count
DNA gyrase subunit A	7	899784	SECCE5Rv1G0363550	5	794062004	794076536	794069270	Control	793169486	crossover count
Apyrase	8	563711	SECCE5Rv1G0374630	5	863954016	863957236	863955626	Control	864519337	crossover count
Apyrase	8	531730	SECCE5Rv1G0374640	5	863986367	863988846	8.63988e+08	Control	864519337	crossover count
DNA topoisomerase	8	290536	SECCE5Rv1G0374680	5	864228525	864229076	8.64229e+08	Control	864519337	crossover count
Protein B602L	8	146460	SECCE5Rv1G0374710	5	864372715	864373038	8.64373e+08	Control	864519337	crossover count
Protein B602L	8	90678.5	SECCE5Rv1G0374740	5	864428497	864428820	8.64429e+08	Control	864519337	crossover count
Glycosyltransferase	8	75619.5	SECCE5Rv1G0374750	5	864443016	864444419	8.64444e+08	Control	864519337	crossover count
RING/U-box superfamily protein	8	1290	SECCE5Rv1G0374760	5	864515902	864520192	864518047	Control	864519337	crossover count
Protein phosphatase 2c, putative	8	3352	SECCE5Rv1G0374770	5	864521412	864523966	864522689	Control	864519337	crossover count
BAG family molecular chaperone regulator 6	8	137360	SECCE5Rv1G0374780	5	864654258	864659135	8.64657e+08	Control	864519337	crossover count
Dirigent protein	8	220774	SECCE5Rv1G0374790	5	864739833	864740390	8.6474e+08	Control	864519337	crossover count
Vacuolar iron transporter-like protein	8	278766	SECCE5Rv1G0374800	5	864797258	864798948	864798103	Control	864519337	crossover count
Basic helix loop helix (BHLH) family transcription factor	8	289065	SECCE5Rv1G0374810	5	864806907	864809897	864808402	Control	864519337	crossover count
Metacaspase-1	8	422220	SECCE5Rv1G0374820	5	864940705	864942408	8.64942e+08	Control	864519337	crossover count
FBD-associated F-box protein	8	438022	SECCE5Rv1G0374830	5	864956360	864958357	8.64957e+08	Control	864519337	crossover count
UDP-glycosyltransferase	8	449168	SECCE5Rv1G0374840	5	864968371	864968640	8.64969e+08	Control	864519337	crossover count
Xyloglucan endotransglucosylase/hydrolase	8	591170	SECCE5Rv1G0374850	5	865109932	865111083	8.65111e+08	Control	864519337	crossover count
Xyloglucan endotransglucosylase/hydrolase	8	596538	SECCE5Rv1G0374860	5	865115298	865116452	865115875	Control	864519337	crossover count
Metacaspase-1	8	665032	SECCE5Rv1G0374890	5	865183478	865185259	8.65184e+08	Control	864519337	crossover count
Heat shock transcription factor	8	744262	SECCE5Rv1G0374900	5	865263205	865263993	865263599	Control	864519337	crossover count
Heat shock transcription factor	8	775639	SECCE5Rv1G0374910	5	865294567	865295385	865294976	Control	864519337	crossover count
Transporter-related family protein	8	954452	SECCE5Rv1G0374940	5	865472876	865474703	8.65474e+08	Control	864519337	crossover count
O-methyltransferase	8	988400	SECCE5Rv1G0374950	5	865507120	865508354	865507737	Control	864519337	crossover count
Beta-toxin Cn4	9	857594	SECCE6Rv1G0420760	6	679930614	679930974	679930794	Control	680788388	crossover count
Beta-toxin BmKAs1	9	842272	SECCE6Rv1G0420770	6	679945933	679946298	6.79946e+08	Control	680788388	crossover count
Cytosine-specific methyltransferase	9	652834	SECCE6Rv1G0420780	6	680132852	680138257	6.80136e+08	Control	680788388	crossover count
PHD-finger protein	9	646004	SECCE6Rv1G0420790	6	680139678	680145091	6.80142e+08	Control	680788388	crossover count
NBS-LRR disease resistance protein	9	592918	SECCE6Rv1G0420800	6	680194163	680196778	6.80195e+08	Control	680788388	crossover count
Octicosapeptide/Phox/Bem1p domain-containing protein	9	475132	SECCE6Rv1G0420820	6	680312410	680314101	6.80313e+08	Control	680788388	crossover count
Cytochrome P450	9	395306	SECCE6Rv1G0420830	6	680392311	680393854	6.80393e+08	Control	680788388	crossover count
Cinnamoyl CoA reductase	9	363902	SECCE6Rv1G0420840	6	680423782	680425191	6.80424e+08	Control	680788388	crossover count
Cinnamoyl CoA reductase	9	306014	SECCE6Rv1G0420850	6	680481668	680483080	680482374	Control	680788388	crossover count
Cinnamoyl CoA reductase	9	127358	SECCE6Rv1G0420860	6	680659899	680662162	6.80661e+08	Control	680788388	crossover count
CRT-binding factor	9	97786	SECCE6Rv1G0420880	6	680690235	680690969	680690602	Control	680788388	crossover count
Cinnamoyl CoA reductase	9	23819	SECCE6Rv1G0420890	6	680763251	680765887	680764569	Control	680788388	crossover count
Translation initiation factor eIF-2B subunit epsilon	9	47444.5	SECCE6Rv1G0420910	6	680829779	680841886	6.80836e+08	Control	680788388	crossover count
F-box protein PP2	9	58148	SECCE6Rv1G0420920	6	680845700	680847372	680846536	Control	680788388	crossover count
Myb/SANT-like DNA-binding domain protein	9	99416.5	SECCE6Rv1G0420940	6	680887322	680888287	6.80888e+08	Control	680788388	crossover count
Germin-like protein 1-1	9	118706	SECCE6Rv1G0420950	6	680906726	680907461	6.80907e+08	Control	680788388	crossover count
Germin-like protein 1-1	9	128365	SECCE6Rv1G0420960	6	680916389	680917117	680916753	Control	680788388	crossover count
Germin-like protein 1-1	9	138740	SECCE6Rv1G0420970	6	680926751	680927506	6.80927e+08	Control	680788388	crossover count
U-box domain-containing family protein	9	256886	SECCE6Rv1G0420990	6	681044643	681045905	681045274	Control	680788388	crossover count
Bidirectional sugar transporter SWEET	9	305806	SECCE6Rv1G0421000	6	681093419	681094968	6.81094e+08	Control	680788388	crossover count
Bidirectional sugar transporter SWEET	9	497716	SECCE6Rv1G0421020	6	681285337	681286871	681286104	Control	680788388	crossover count
Bidirectional sugar transporter SWEET	9	574902	SECCE6Rv1G0421040	6	681362524	681364057	6.81363e+08	Control	680788388	crossover count
U-box domain-containing family protein	9	702446	SECCE6Rv1G0421050	6	681490203	681491465	681490834	Control	680788388	crossover count
Germin-like protein 1-1	9	765812	SECCE6Rv1G0421060	6	681553819	681554582	6.81554e+08	Control	680788388	crossover count
Germin-like protein 1-1	9	769251	SECCE6Rv1G0421070	6	681557262	681558016	681557639	Control	680788388	crossover count
F-box protein PP2	9	888428	SECCE6Rv1G0421080	6	681676150	681677483	6.81677e+08	Control	680788388	crossover count
transmembrane protein, putative (DUF594)	9	939934	SECCE6Rv1G0421090	6	681727368	681729275	6.81728e+08	Control	680788388	crossover count
F-box protein PP2	9	982014	SECCE6Rv1G0421100	6	681769736	681771068	681770402	Control	680788388	crossover count
Maintenance of mitochondrial morphology protein 1	10	870201	SECCE6Rv1G0428240	6	725125840	725126286	725126063	Control	725996264	crossover count
Plasma membrane ATPase	10	808050	SECCE6Rv1G0428250	6	725187991	725188437	725188214	Control	725996264	crossover count
Plasma membrane ATPase	10	777998	SECCE6Rv1G0428260	6	725218056	725218475	7.25218e+08	Control	725996264	crossover count
Plasma membrane ATPase	10	692728	SECCE6Rv1G0428270	6	725303314	725303759	7.25304e+08	Control	725996264	crossover count
Hydroxyproline-rich glycoprotein-like	10	662064	SECCE6Rv1G0428300	6	725332172	725336228	725334200	Control	725996264	crossover count
Short-chain dehydrogenase/reductase family protein	10	310641	SECCE6Rv1G0428370	6	726306502	726307308	726306905	Control	725996264	crossover count
Nascent polypeptide-associated complex subunit alpha-like protein	10	342848	SECCE6Rv1G0428380	6	726337955	726340270	7.26339e+08	Control	725996264	crossover count
Nascent polypeptide-associated complex subunit alpha-like protein	10	520338	SECCE6Rv1G0428400	6	726515390	726517814	726516602	Control	725996264	crossover count
Extra-large guanine nucleotide binding family protein	10	978878	SECCE6Rv1G0428470	6	726974651	726975634	7.26975e+08	Control	725996264	crossover count
DUF674 family protein	11	841782	SECCE7Rv1G0459520	7	26345469	26348192	2.63468e+07	Control	27188612	crossover count
Lysylphosphatidylglycerol biosynthesis bifunctional protein LysX	11	724325	SECCE7Rv1G0459540	7	26463989	26464585	26464287	Control	27188612	crossover count
ATP-dependent zinc metalloprotease FTSH protein	11	718998	SECCE7Rv1G0459550	7	26468365	26470862	2.64696e+07	Control	27188612	crossover count
Pentatricopeptide repeat-containing protein	11	711844	SECCE7Rv1G0459560	7	26475160	26478375	2.64768e+07	Control	27188612	crossover count
Copper ion-binding protein	11	685979	SECCE7Rv1G0459570	7	26502233	26503033	26502633	Control	27188612	crossover count
ATP-dependent zinc metalloprotease FTSH protein	11	676240	SECCE7Rv1G0459590	7	26511169	26513576	2.65124e+07	Control	27188612	crossover count
Copper ion-binding protein	11	608861	SECCE7Rv1G0459620	7	26579351	26580151	26579751	Control	27188612	crossover count
ATP-dependent zinc metalloprotease FTSH protein	11	598822	SECCE7Rv1G0459640	7	26588190	26591391	2.65898e+07	Control	27188612	crossover count
ATP-dependent zinc metalloprotease FTSH protein	11	505040	SECCE7Rv1G0459660	7	26682092	26685052	26683572	Control	27188612	crossover count
F-box family protein	11	473214	SECCE7Rv1G0459670	7	26714919	26715878	2.67154e+07	Control	27188612	crossover count
F-box family protein	11	438236	SECCE7Rv1G0459680	7	26749897	26750856	2.67504e+07	Control	27188612	crossover count
ATP-dependent zinc metalloprotease FTSH protein	11	408738	SECCE7Rv1G0459690	7	26778816	26780931	2.67799e+07	Control	27188612	crossover count
ATP-dependent zinc metalloprotease FTSH protein	11	371264	SECCE7Rv1G0459700	7	26816056	26818639	2.68173e+07	Control	27188612	crossover count
ATP-dependent zinc metalloprotease FTSH protein	11	365562	SECCE7Rv1G0459710	7	26822145	26823955	26823050	Control	27188612	crossover count
ATP-dependent zinc metalloprotease FTSH protein	11	252776	SECCE7Rv1G0459730	7	26934895	26936777	26935836	Control	27188612	crossover count
ATP-dependent zinc metalloprotease FTSH protein	11	142554	SECCE7Rv1G0459750	7	27045189	27046927	27046058	Control	27188612	crossover count
ATP-dependent zinc metalloprotease FTSH protein	11	134709	SECCE7Rv1G0459760	7	27051997	27055809	27053903	Control	27188612	crossover count
ATP-dependent zinc metalloprotease FTSH protein	11	124226	SECCE7Rv1G0459770	7	27063416	27065357	2.70644e+07	Control	27188612	crossover count
BTB/POZ domain-containing protein	11	49552.5	SECCE7Rv1G0459790	7	27137611	27140508	2.71391e+07	Control	27188612	crossover count
Protein TolB	11	46586	SECCE7Rv1G0459800	7	27140975	27143077	27142026	Control	27188612	crossover count
Aldo/keto reductase family oxidoreductase	11	1613.5	SECCE7Rv1G0459820	7	27188703	27191748	2.71902e+07	Control	27188612	crossover count
receptor kinase 1	11	174436	SECCE7Rv1G0459840	7	27354175	27371921	27363048	Control	27188612	crossover count
NBS-LRR disease resistance protein family-1	11	369722	SECCE7Rv1G0459850	7	27556667	27560001	27558334	Control	27188612	crossover count
Trafficking protein particle complex subunit	11	374352	SECCE7Rv1G0459860	7	27560887	27565040	2.7563e+07	Control	27188612	crossover count
Protein DETOXIFICATION	11	403097	SECCE7Rv1G0459870	7	27590121	27593297	27591709	Control	27188612	crossover count
Aspartic proteinase nepenthesin-1	11	509311	SECCE7Rv1G0459890	7	27697250	27698596	27697923	Control	27188612	crossover count
Eukaryotic aspartyl protease family protein	11	623433	SECCE7Rv1G0459900	7	27811360	27812730	27812045	Control	27188612	crossover count
F-box family protein	11	658916	SECCE7Rv1G0459910	7	27846112	27848944	27847528	Control	27188612	crossover count
F-box family protein	11	696318	SECCE7Rv1G0459920	7	27883512	27886348	27884930	Control	27188612	crossover count
Aspartic proteinase nepenthesin-1	11	990206	SECCE7Rv1G0459940	7	28178138	28179499	2.81788e+07	Control	27188612	crossover count
Nicotianamine synthase	12	901522	SECCE7Rv1G0523160	7	880733309	880734492	8.80734e+08	Control	881635423	crossover count
Nicotianamine synthase	12	641493	SECCE7Rv1G0523180	7	880993434	880994426	880993930	Control	881635423	crossover count
Dirigent protein	12	528604	SECCE7Rv1G0523190	7	881106293	881107344	8.81107e+08	Control	881635423	crossover count
Dirigent protein	12	295696	SECCE7Rv1G0523210	7	881339299	881340155	881339727	Control	881635423	crossover count
Acidic leucine-rich nuclear phosphoprotein 32 family B protein	12	240590	SECCE7Rv1G0523230	7	881393954	881395711	8.81395e+08	Control	881635423	crossover count
Sulfotransferase	12	180545	SECCE7Rv1G0523250	7	881454376	881455380	881454878	Control	881635423	crossover count
Sulfotransferase	12	89057	SECCE7Rv1G0523260	7	881545864	881546868	881546366	Control	881635423	crossover count
60 kDa chaperonin	12	2480.5	SECCE7Rv1G0523300	7	881636051	881639756	8.81638e+08	Control	881635423	crossover count
Transcription factor, putative	12	56551	SECCE7Rv1G0523310	7	881691724	881692224	881691974	Control	881635423	crossover count
Serine/threonine-protein kinase	12	140110	SECCE7Rv1G0523340	7	881769651	881781415	881775533	Control	881635423	crossover count
Glycosyltransferase	12	219259	SECCE7Rv1G0523350	7	881854112	881855252	881854682	Control	881635423	crossover count
F-box family protein	12	236904	SECCE7Rv1G0523360	7	881871745	881872908	8.81872e+08	Control	881635423	crossover count
Peptidylprolyl isomerase	12	244546	SECCE7Rv1G0523370	7	881877962	881881975	8.8188e+08	Control	881635423	crossover count
NAD(P)H-quinone oxidoreductase subunit 2, chloroplastic	12	380222	SECCE7Rv1G0523400	7	882014794	882016497	8.82016e+08	Control	881635423	crossover count
NAD(P)H-quinone oxidoreductase subunit 2, chloroplastic	12	381435	SECCE7Rv1G0523410	7	882016679	882017037	882016858	Control	881635423	crossover count
30S ribosomal protein S7, chloroplastic	12	382090	SECCE7Rv1G0523420	7	882017278	882017748	882017513	Control	881635423	crossover count
Dirigent protein	12	429426	SECCE7Rv1G0523430	7	882064547	882065152	8.82065e+08	Control	881635423	crossover count
Disease resistance protein RPM1	12	593924	SECCE7Rv1G0523470	7	882226299	882232394	8.82229e+08	Control	881635423	crossover count
Dirigent protein	12	689870	SECCE7Rv1G0523480	7	882324991	882325596	8.82325e+08	Control	881635423	crossover count
F-box family protein	12	724764	SECCE7Rv1G0523490	7	882359606	882360769	8.8236e+08	Control	881635423	crossover count
Glycosyltransferase	12	780190	SECCE7Rv1G0523500	7	882415208	882416017	8.82416e+08	Control	881635423	crossover count
Dirigent protein	12	857090	SECCE7Rv1G0523520	7	882492211	882492816	8.82493e+08	Control	881635423	crossover count
F-box family protein	12	891166	SECCE7Rv1G0523530	7	882526007	882527170	8.82527e+08	Control	881635423	crossover count
Dirigent protein	12	924048	SECCE7Rv1G0523550	7	882559169	882559774	8.82559e+08	Control	881635423	crossover count
Peptidylprolyl isomerase	12	951376	SECCE7Rv1G0523560	7	882584795	882588804	8.82587e+08	Control	881635423	crossover count
F-box family protein	12	961312	SECCE7Rv1G0523570	7	882596160	882597311	8.82597e+08	Control	881635423	crossover count
Glycosyltransferase	12	971328	SECCE7Rv1G0523580	7	882606188	882607314	882606751	Control	881635423	crossover count
Dirigent protein	12	984976	SECCE7Rv1G0523600	7	882620097	882620702	8.8262e+08	Control	881635423	crossover count
Dirigent protein	12	998246	SECCE7Rv1G0523610	7	882633367	882633972	8.82634e+08	Control	881635423	crossover count
ATP synthase subunit alpha, chloroplastic	13	911137	SECCE2Rv1G0141330	2	935020212	935021432	935020822	Control	935931959	inter-crossover distance
4-hydroxy-3-methylbut-2-enyl diphosphate synthase	13	799180	SECCE2Rv1G0141340	2	935131995	935133564	9.35133e+08	Control	935931959	inter-crossover distance
Agmatine coumaroyltransferase-2	13	789566	SECCE2Rv1G0141350	2	935141697	935143090	9.35142e+08	Control	935931959	inter-crossover distance
CoA ligase	13	717663	SECCE2Rv1G0141360	2	935213473	935215119	935214296	Control	935931959	inter-crossover distance
RNA-binding protein, putative	13	437576	SECCE2Rv1G0141370	2	935493920	935494845	9.35494e+08	Control	935931959	inter-crossover distance
Pathogenesis-related thaumatin-like protein	13	435476	SECCE2Rv1G0141380	2	935495685	935497281	935496483	Control	935931959	inter-crossover distance
CsAtPR5	13	366938	SECCE2Rv1G0141400	2	935563682	935566359	9.35565e+08	Control	935931959	inter-crossover distance
C2H2-like zinc finger protein	13	356260	SECCE2Rv1G0141410	2	935574489	935576908	9.35576e+08	Control	935931959	inter-crossover distance
CsAtPR5	13	250320	SECCE2Rv1G0141420	2	935679568	935683709	9.35682e+08	Control	935931959	inter-crossover distance
phosphoenolpyruvate carboxylase 1	13	155596	SECCE2Rv1G0141480	2	935774753	935777973	935776363	Control	935931959	inter-crossover distance
F-box domain containing protein, expressed	13	150852	SECCE2Rv1G0141490	2	935780499	935781716	9.35781e+08	Control	935931959	inter-crossover distance
CsAtPR5	13	144274	SECCE2Rv1G0141500	2	935785417	935789953	935787685	Control	935931959	inter-crossover distance
Receptor-like protein kinase	13	126286	SECCE2Rv1G0141510	2	935803794	935807551	9.35806e+08	Control	935931959	inter-crossover distance
Receptor-like protein kinase	13	108982	SECCE2Rv1G0141520	2	935821503	935824451	935822977	Control	935931959	inter-crossover distance
Receptor-like protein kinase	13	94446.5	SECCE2Rv1G0141530	2	935836038	935838987	9.35838e+08	Control	935931959	inter-crossover distance
Receptor-like protein kinase	13	79267	SECCE2Rv1G0141540	2	935850562	935854822	935852692	Control	935931959	inter-crossover distance
Receptor-like protein kinase	13	64252.5	SECCE2Rv1G0141550	2	935866373	935869040	9.35868e+08	Control	935931959	inter-crossover distance
Receptor-like protein kinase	13	48118.5	SECCE2Rv1G0141560	2	935882506	935885175	9.35884e+08	Control	935931959	inter-crossover distance
protein kinase family protein	13	622.5	SECCE2Rv1G0141580	2	935927761	935934912	9.35931e+08	Control	935931959	inter-crossover distance
protein kinase family protein	13	38890.5	SECCE2Rv1G0141600	2	935968554	935973145	9.35971e+08	Control	935931959	inter-crossover distance
CsAtPR5	13	69464	SECCE2Rv1G0141610	2	936000246	936002600	936001423	Control	935931959	inter-crossover distance
2-oxoglutarate (2OG) and Fe(II)-dependent oxygenase-like protein	13	118815	SECCE2Rv1G0141620	2	936050219	936051329	936050774	Control	935931959	inter-crossover distance
Zinc finger protein ZPR1	13	123504	SECCE2Rv1G0141630	2	936052428	936058497	9.36055e+08	Control	935931959	inter-crossover distance
UDP-glycosyltransferase	13	216455	SECCE2Rv1G0141640	2	936147674	936149154	936148414	Control	935931959	inter-crossover distance
Tetratricopeptide repeat	13	242548	SECCE2Rv1G0141650	2	936171406	936177607	9.36175e+08	Control	935931959	inter-crossover distance
CAA30372.1 protein	13	270322	SECCE2Rv1G0141670	2	936200524	936204037	9.36202e+08	Control	935931959	inter-crossover distance
Isoaspartyl peptidase/L-asparaginase	13	339352	SECCE2Rv1G0141680	2	936269632	936272991	9.36271e+08	Control	935931959	inter-crossover distance
Isoaspartyl peptidase/L-asparaginase	13	525922	SECCE2Rv1G0141710	2	936457256	936458506	936457881	Control	935931959	inter-crossover distance
carboxyl-terminal peptidase, putative (DUF239)	13	672102	SECCE2Rv1G0141750	2	936603249	936604873	936604061	Control	935931959	inter-crossover distance
myosin XI D	13	698814	SECCE2Rv1G0141760	2	936630332	936631213	9.36631e+08	Control	935931959	inter-crossover distance
Auxin response factor	13	705372	SECCE2Rv1G0141770	2	936635001	936639661	936637331	Control	935931959	inter-crossover distance
Cytochrome P450 family protein, expressed	14	580310	SECCE6Rv1G0447050	6	848353503	848355149	848354326	Control	848934636	inter-crossover distance
F-box protein family-like	14	563751	SECCE6Rv1G0447070	6	848369824	848371946	848370885	Control	848934636	inter-crossover distance
Tyrosine decarboxylase	14	264881	SECCE6Rv1G0447080	6	848668977	848670533	848669755	Control	848934636	inter-crossover distance
Tyrosine decarboxylase	14	212116	SECCE6Rv1G0447100	6	848721745	848723295	848722520	Control	848934636	inter-crossover distance
Protein ZINC INDUCED FACILITATOR-LIKE 1	14	196745	SECCE6Rv1G0447150	6	849125451	849137311	849131381	Control	848934636	inter-crossover distance
Heat shock family protein	14	262264	SECCE6Rv1G0447160	6	849196552	849197249	8.49197e+08	Control	848934636	inter-crossover distance
Disease resistance protein (NBS-LRR class) family	14	275038	SECCE6Rv1G0447170	6	849208861	849210488	8.4921e+08	Control	848934636	inter-crossover distance
MYB-related protein	14	280398	SECCE6Rv1G0447180	6	849213622	849216447	8.49215e+08	Control	848934636	inter-crossover distance
O-methyltransferase-like protein	14	528524	SECCE6Rv1G0447210	6	849462585	849463736	8.49463e+08	Control	848934636	inter-crossover distance
Disease resistance protein (NBS-LRR class) family	14	755720	SECCE6Rv1G0447260	6	849689881	849690832	8.4969e+08	Control	848934636	inter-crossover distance
Guanine nucleotide exchange family protein	15	867188	SECCE3Rv1G0183950	3	657454193	657458431	657456312	Control	658323500	intra-chromosomal shuffling
Potassium channel	15	766224	SECCE3Rv1G0183970	3	657555012	657559541	6.57557e+08	Control	658323500	intra-chromosomal shuffling
Potassium-transporting ATPase potassium-binding subunit	15	190018	SECCE3Rv1G0183980	3	658133258	658133707	6.58133e+08	Control	658323500	intra-chromosomal shuffling
Receptor kinase	15	643	SECCE3Rv1G0184000	3	658321176	658324538	658322857	Control	658323500	intra-chromosomal shuffling
Zinc finger A20 and AN1 domain stress-associated protein	15	609495	SECCE3Rv1G0184050	3	658932793	658933197	658932995	Control	658323500	intra-chromosomal shuffling
Tryptophan aminotransferase	15	748435	SECCE3Rv1G0184070	3	659069001	659074869	659071935	Control	658323500	intra-chromosomal shuffling
12-oxophytodienoate reductase-like protein	16	878453	SECCE4Rv1G0253580	4	627897411	627900283	627898847	Control	628777300	intra-chromosomal shuffling
Late embryogenesis abundant (LEA) hydroxyproline-rich glycoprotein family	16	467318	SECCE4Rv1G0253600	4	628309379	628310586	6.2831e+08	Control	628777300	intra-chromosomal shuffling
transmembrane protein, putative (DUF594)	16	413728	SECCE4Rv1G0253620	4	628362358	628364787	6.28364e+08	Control	628777300	intra-chromosomal shuffling
Aspartic proteinase nepenthesin-2	16	372060	SECCE4Rv1G0253630	4	628404416	628406063	6.28405e+08	Control	628777300	intra-chromosomal shuffling
basic helix-loop-helix (bHLH) DNA-binding superfamily protein	16	331646	SECCE4Rv1G0253640	4	628445309	628445998	6.28446e+08	Control	628777300	intra-chromosomal shuffling
Late embryogenesis abundant (LEA) hydroxyproline-rich glycoprotein family	16	300168	SECCE4Rv1G0253650	4	628476835	628477428	6.28477e+08	Control	628777300	intra-chromosomal shuffling
Dipeptidyl peptidase family member 6	16	471.5	SECCE4Rv1G0253660	4	628774884	628780659	6.28778e+08	Control	628777300	intra-chromosomal shuffling
Receptor-like protein kinase HERK 1	16	90729.5	SECCE4Rv1G0253680	4	628866854	628869205	6.28868e+08	Control	628777300	intra-chromosomal shuffling
Dipeptidyl peptidase family member 6	16	150712	SECCE4Rv1G0253690	4	628923654	628932369	6.28928e+08	Control	628777300	intra-chromosomal shuffling
WW domain-binding protein 4	16	448982	SECCE4Rv1G0253700	4	629224865	629227698	6.29226e+08	Control	628777300	intra-chromosomal shuffling
AR781, pheromone receptor-like protein (DUF1645)	16	457234	SECCE4Rv1G0253710	4	629233912	629235156	629234534	Control	628777300	intra-chromosomal shuffling
Scarecrow transcription factor family protein	16	490413	SECCE4Rv1G0253730	4	629266620	629268806	629267713	Control	628777300	intra-chromosomal shuffling
RING/U-box superfamily protein	16	632496	SECCE4Rv1G0253750	4	629406442	629413150	629409796	Control	628777300	intra-chromosomal shuffling
RING/U-box superfamily protein	16	702482	SECCE4Rv1G0253760	4	629477446	629482119	6.2948e+08	Control	628777300	intra-chromosomal shuffling
NAD(P)H dehydrogenase C1	16	710702	SECCE4Rv1G0253770	4	629484269	629491736	6.29488e+08	Control	628777300	intra-chromosomal shuffling
Alpha/beta-Hydrolases superfamily protein, putative	16	716620	SECCE4Rv1G0253780	4	629493429	629494412	6.29494e+08	Control	628777300	intra-chromosomal shuffling
Alpha/beta-Hydrolases superfamily protein, putative	16	850026	SECCE4Rv1G0253790	4	629626842	629627810	629627326	Control	628777300	intra-chromosomal shuffling
zinc finger (C3HC4-type RING finger) family protein	17	961908	SECCE5Rv1G0344770	5	647417916	647418275	6.47418e+08	Control	648380003	intra-chromosomal shuffling
DUF674 family protein	17	878154	SECCE5Rv1G0344810	5	647501410	647502288	647501849	Control	648380003	intra-chromosomal shuffling
Rop guanine nucleotide exchange factor, putative	17	875438	SECCE5Rv1G0344820	5	647503402	647505729	6.47505e+08	Control	648380003	intra-chromosomal shuffling
Enoyl-CoA hydratase 2, peroxisomal	17	861685	SECCE5Rv1G0344830	5	647516101	647520535	647518318	Control	648380003	intra-chromosomal shuffling
Cation/H(+) antiporter	17	156650	SECCE5Rv1G0344940	5	648535377	648537928	6.48537e+08	Control	648380003	intra-chromosomal shuffling
PRKR interacting protein 1	17	589834	SECCE5Rv1G0344990	5	648968731	648970942	6.4897e+08	Control	648380003	intra-chromosomal shuffling
Protein CWC15 like	17	595142	SECCE5Rv1G0345000	5	648973877	648976413	648975145	Control	648380003	intra-chromosomal shuffling
GrpE protein homolog	17	862608	SECCE5Rv1G0345020	5	649241534	649243688	649242611	Control	648380003	intra-chromosomal shuffling
GrpE protein homolog	17	954404	SECCE5Rv1G0345060	5	649333295	649335520	6.49334e+08	Control	648380003	intra-chromosomal shuffling
F-box/kelch-repeat protein	17	994002	SECCE5Rv1G0345070	5	649373358	649374653	6.49374e+08	Control	648380003	intra-chromosomal shuffling
Maternally expressed protein 9	18	999284	SECCE5Rv1G0363280	5	792169989	792170414	7.9217e+08	Control	793169486	intra-chromosomal shuffling
tRNA pseudouridine synthase A	18	994670	SECCE5Rv1G0363290	5	792174679	792174954	7.92175e+08	Control	793169486	intra-chromosomal shuffling
Receptor-like protein kinase, putative,expressed	18	864177	SECCE5Rv1G0363300	5	792304293	792306325	792305309	Control	793169486	intra-chromosomal shuffling
CheY-like two-component responsive regulator family protein	18	809330	SECCE5Rv1G0363330	5	792360022	792360291	7.9236e+08	Control	793169486	intra-chromosomal shuffling
Galactosylgalactosylxylosylprotein 3-beta-glucuronosyltransferase 2	18	727604	SECCE5Rv1G0363340	5	792441746	792442018	792441882	Control	793169486	intra-chromosomal shuffling
Histone H2A	18	670908	SECCE5Rv1G0363360	5	792498309	792498846	7.92499e+08	Control	793169486	intra-chromosomal shuffling
Disease resistance protein (NBS-LRR class) family	18	636234	SECCE5Rv1G0363370	5	792531536	792534967	7.92533e+08	Control	793169486	intra-chromosomal shuffling
Zinc finger protein CONSTANS	18	585218	SECCE5Rv1G0363380	5	792583406	792585129	7.92584e+08	Control	793169486	intra-chromosomal shuffling
Guanine nucleotide-binding protein subunit alpha-like protein	18	432856	SECCE5Rv1G0363390	5	792734733	792738527	792736630	Control	793169486	intra-chromosomal shuffling
Mg-protoporphyrin IX chelatase	18	298678	SECCE5Rv1G0363400	5	792867532	792874084	792870808	Control	793169486	intra-chromosomal shuffling
Mg-protoporphyrin IX chelatase	18	291342	SECCE5Rv1G0363410	5	792875328	792880960	792878144	Control	793169486	intra-chromosomal shuffling
Basic helix-loop-helix transcription factor	18	233676	SECCE5Rv1G0363420	5	792935155	792936464	7.92936e+08	Control	793169486	intra-chromosomal shuffling
Wound-induced protease inhibitor	18	126134	SECCE5Rv1G0363430	5	793043112	793043593	7.93043e+08	Control	793169486	intra-chromosomal shuffling
Wound-induced protease inhibitor	18	3759	SECCE5Rv1G0363440	5	793165544	793165910	793165727	Control	793169486	intra-chromosomal shuffling
HIT zinc finger,PAPA-1-like conserved region, putative	18	1260	SECCE5Rv1G0363450	5	793166756	793169696	793168226	Control	793169486	intra-chromosomal shuffling
transmembrane protein	18	235898	SECCE5Rv1G0363470	5	793405118	793405649	7.93405e+08	Control	793169486	intra-chromosomal shuffling
Polynucleotidyl transferase, ribonuclease H-like superfamily protein	18	424496	SECCE5Rv1G0363480	5	793593520	793594443	7.93594e+08	Control	793169486	intra-chromosomal shuffling
Protein MIZU-KUSSEI 1	18	427688	SECCE5Rv1G0363500	5	793596700	793597647	7.93597e+08	Control	793169486	intra-chromosomal shuffling
Peptidyl-prolyl cis-trans isomerase	18	430446	SECCE5Rv1G0363510	5	793598421	793601444	7.936e+08	Control	793169486	intra-chromosomal shuffling
RNA binding protein	18	432564	SECCE5Rv1G0363520	5	793601856	793602245	7.93602e+08	Control	793169486	intra-chromosomal shuffling
50S ribosomal protein L36	18	435624	SECCE5Rv1G0363530	5	793604350	793605871	7.93605e+08	Control	793169486	intra-chromosomal shuffling
ADP-ribosylation factor	18	889968	SECCE5Rv1G0363540	5	794058436	794060472	794059454	Control	793169486	intra-chromosomal shuffling
DNA gyrase subunit A	18	899784	SECCE5Rv1G0363550	5	794062004	794076536	794069270	Control	793169486	intra-chromosomal shuffling
Aquaporin	19	839868	SECCE6Rv1G0447310	6	850093405	850095459	850094432	Control	850934300	intra-chromosomal shuffling
F-box family protein	19	773148	SECCE6Rv1G0447330	6	850160526	850161779	8.50161e+08	Control	850934300	intra-chromosomal shuffling
Copalyl diphosphate synthase-like protein	19	703512	SECCE6Rv1G0447340	6	850228044	850233532	850230788	Control	850934300	intra-chromosomal shuffling
Copalyl diphosphate synthase-like protein	19	611144	SECCE6Rv1G0447380	6	850320211	850326102	8.50323e+08	Control	850934300	intra-chromosomal shuffling
High mobility group protein	19	591842	SECCE6Rv1G0447400	6	850341801	850343114	8.50342e+08	Control	850934300	intra-chromosomal shuffling
Flavin-containing monooxygenase	19	384467	SECCE6Rv1G0447410	6	850545964	850553702	850549833	Control	850934300	intra-chromosomal shuffling
Xyloglucan galactosyltransferase KATAMARI1-like protein	19	373950	SECCE6Rv1G0447420	6	850559578	850561121	8.5056e+08	Control	850934300	intra-chromosomal shuffling
DNA (Cytosine-5-)-methyltransferase	19	353801	SECCE6Rv1G0447430	6	850579745	850581253	850580499	Control	850934300	intra-chromosomal shuffling
Ricin B lectin domain-containing protein	19	325364	SECCE6Rv1G0447460	6	850608090	850609783	8.50609e+08	Control	850934300	intra-chromosomal shuffling
Ricin B lectin domain-containing protein	19	292728	SECCE6Rv1G0447470	6	850640725	850642418	8.50642e+08	Control	850934300	intra-chromosomal shuffling
Stress responsive protein	19	228108	SECCE6Rv1G0447490	6	850705412	850706973	8.50706e+08	Control	850934300	intra-chromosomal shuffling
Boron transporter	19	205092	SECCE6Rv1G0447500	6	850722761	850735654	8.50729e+08	Control	850934300	intra-chromosomal shuffling
Eukaryotic aspartyl protease family protein, expressed	19	171113	SECCE6Rv1G0447520	6	850762911	850763463	850763187	Control	850934300	intra-chromosomal shuffling
Ricin B lectin domain-containing protein	19	166004	SECCE6Rv1G0447530	6	850767545	850769046	8.50768e+08	Control	850934300	intra-chromosomal shuffling
Boron transporter	19	147878	SECCE6Rv1G0447540	6	850782657	850790188	8.50786e+08	Control	850934300	intra-chromosomal shuffling
RING/U-box superfamily protein	19	103244	SECCE6Rv1G0447560	6	850830739	850831374	8.50831e+08	Control	850934300	intra-chromosomal shuffling
Core-2/I-branching beta-1,6-N-acetylglucosaminyltransferase family protein	19	608	SECCE6Rv1G0447590	6	850932922	850934462	850933692	Control	850934300	intra-chromosomal shuffling
Core-2/I-branching beta-1,6-N-acetylglucosaminyltransferase family protein	19	181474	SECCE6Rv1G0447610	6	851114678	851116870	851115774	Control	850934300	intra-chromosomal shuffling
Lysine ketoglutarate reductase trans-splicing protein (DUF707)	19	250680	SECCE6Rv1G0447620	6	851183374	851186587	8.51185e+08	Control	850934300	intra-chromosomal shuffling
NBS-LRR disease resistance protein-like protein	19	272872	SECCE6Rv1G0447640	6	851206291	851208053	851207172	Control	850934300	intra-chromosomal shuffling
Disease resistance protein (NBS-LRR class) family	19	293676	SECCE6Rv1G0447660	6	851226094	851229858	851227976	Control	850934300	intra-chromosomal shuffling
E3 ubiquitin-protein ligase	19	331880	SECCE6Rv1G0447720	6	851261925	851270434	8.51266e+08	Control	850934300	intra-chromosomal shuffling
E3 ubiquitin-protein ligase	19	352287	SECCE6Rv1G0447730	6	851282526	851290648	851286587	Control	850934300	intra-chromosomal shuffling
B3 domain-containing protein family	19	548292	SECCE6Rv1G0447750	6	851482449	851482736	8.51483e+08	Control	850934300	intra-chromosomal shuffling
tRNA-splicing endonuclease, putative	19	572357	SECCE6Rv1G0447760	6	851506218	851507096	851506657	Control	850934300	intra-chromosomal shuffling
Ser/Thr-rich protein T10 in DGCR region	19	574393	SECCE6Rv1G0447770	6	851507697	851509689	851508693	Control	850934300	intra-chromosomal shuffling
Lysine ketoglutarate reductase trans-splicing protein (DUF707)	19	673028	SECCE6Rv1G0447780	6	851606079	851608576	8.51607e+08	Control	850934300	intra-chromosomal shuffling
AGAMOUS-like MADS-box protein	19	768244	SECCE6Rv1G0447790	6	851702178	851702909	8.51703e+08	Control	850934300	intra-chromosomal shuffling
NBS-LRR-like resistance protein	19	830867	SECCE6Rv1G0447810	6	851762334	851768000	851765167	Control	850934300	intra-chromosomal shuffling
NBS-LRR-like resistance protein	19	909013	SECCE6Rv1G0447820	6	851842942	851843684	851843313	Control	850934300	intra-chromosomal shuffling
NBS-LRR resistance-like protein	20	819618	SECCE7Rv1G0523770	7	883691342	883698660	883695001	Control	884514619	intra-chromosomal shuffling
DNA topoisomerase	20	714156	SECCE7Rv1G0523810	7	883800187	883800738	8.838e+08	Control	884514619	intra-chromosomal shuffling
NBS-LRR-like resistance protein	20	712568	SECCE7Rv1G0523820	7	883801426	883802676	883802051	Control	884514619	intra-chromosomal shuffling
NBS-LRR resistance-like protein	20	699335	SECCE7Rv1G0523830	7	883811652	883818916	883815284	Control	884514619	intra-chromosomal shuffling
Embryogenesis transmembrane protein-like	20	601974	SECCE7Rv1G0523850	7	883911191	883914098	8.83913e+08	Control	884514619	intra-chromosomal shuffling
transmembrane protein, putative (DUF594)	20	578670	SECCE7Rv1G0523860	7	883934903	883936996	8.83936e+08	Control	884514619	intra-chromosomal shuffling
transmembrane protein, putative (DUF594)	20	513338	SECCE7Rv1G0523900	7	884000244	884002319	8.84001e+08	Control	884514619	intra-chromosomal shuffling
3-oxoacyl-[acyl-carrier-protein] synthase	20	433850	SECCE7Rv1G0523910	7	884079697	884081840	8.84081e+08	Control	884514619	intra-chromosomal shuffling
Cytochrome P450	20	363863	SECCE7Rv1G0523920	7	884149930	884151582	884150756	Control	884514619	intra-chromosomal shuffling
DNA topoisomerase	20	309296	SECCE7Rv1G0523940	7	884205048	884205599	8.84205e+08	Control	884514619	intra-chromosomal shuffling
Cytochrome P450-like protein	20	299882	SECCE7Rv1G0523950	7	884213946	884215528	884214737	Control	884514619	intra-chromosomal shuffling
F-box protein	20	278750	SECCE7Rv1G0523970	7	884235220	884236518	884235869	Control	884514619	intra-chromosomal shuffling
Disease resistance protein RGA2	20	271035	SECCE7Rv1G0523990	7	884242401	884244767	884243584	Control	884514619	intra-chromosomal shuffling
transmembrane protein, putative (DUF594)	20	231192	SECCE7Rv1G0524010	7	884282421	884284433	884283427	Control	884514619	intra-chromosomal shuffling
NBS-LRR-like resistance protein	20	200925	SECCE7Rv1G0524020	7	884312970	884314418	884313694	Control	884514619	intra-chromosomal shuffling
NB-ARC domain-containing disease resistance protein	20	112940	SECCE7Rv1G0524030	7	884400934	884402424	884401679	Control	884514619	intra-chromosomal shuffling
Apyrase	20	82477	SECCE7Rv1G0524040	7	884430888	884433396	884432142	Control	884514619	intra-chromosomal shuffling
NB-ARC domain-containing disease resistance protein	20	77939.5	SECCE7Rv1G0524060	7	884435939	884437420	8.84437e+08	Control	884514619	intra-chromosomal shuffling
Apyrase	20	40386.5	SECCE7Rv1G0524080	7	884468560	884479905	8.84474e+08	Control	884514619	intra-chromosomal shuffling
NB-ARC domain-containing disease resistance protein	20	31815	SECCE7Rv1G0524090	7	884482038	884483570	884482804	Control	884514619	intra-chromosomal shuffling
Disease resistance protein RGA2	20	21494	SECCE7Rv1G0524110	7	884492389	884493861	884493125	Control	884514619	intra-chromosomal shuffling
NB-ARC domain-containing disease resistance protein	20	636.5	SECCE7Rv1G0524120	7	884513236	884514729	8.84514e+08	Control	884514619	intra-chromosomal shuffling
Retarded palea 1 protein	20	205841	SECCE7Rv1G0524130	7	884720156	884720764	884720460	Control	884514619	intra-chromosomal shuffling
Zinc finger CCCH domain-containing protein 4	20	495736	SECCE7Rv1G0524150	7	885009611	885011098	8.8501e+08	Control	884514619	intra-chromosomal shuffling
Zinc finger CCCH domain-containing protein 4	20	519718	SECCE7Rv1G0524160	7	885033711	885034964	8.85034e+08	Control	884514619	intra-chromosomal shuffling
Volume-regulated anion channel subunit LRRC8D	20	574174	SECCE7Rv1G0524170	7	885088172	885089413	8.85089e+08	Control	884514619	intra-chromosomal shuffling
Polycomb group protein VERNALIZATION 2	20	609222	SECCE7Rv1G0524180	7	885118251	885129432	8.85124e+08	Control	884514619	intra-chromosomal shuffling
Cytochrome P450 family protein, expressed	20	905894	SECCE7Rv1G0524210	7	885419741	885421285	885420513	Control	884514619	intra-chromosomal shuffling
Response to low sulfur protein, putative	21	756668	SECCE1Rv1G0028000	1	392199971	392200279	392200125	Nutrient deficiency	392956793	crossover count
Plastid lipid-associated protein	21	730000	SECCE1Rv1G0028010	1	392225037	392228548	3.92227e+08	Nutrient deficiency	392956793	crossover count
F-box protein SKIP31	21	724484	SECCE1Rv1G0028020	1	392232094	392232525	3.92232e+08	Nutrient deficiency	392956793	crossover count
DNA mismatch repair protein MutS, putative	21	322110	SECCE1Rv1G0028030	1	392629529	392639836	3.92635e+08	Nutrient deficiency	392956793	crossover count
Ribosomal RNA small subunit methyltransferase I	21	194857	SECCE1Rv1G0028040	1	392758160	392765712	392761936	Nutrient deficiency	392956793	crossover count
Solute carrier family 12 member 2	21	126412	SECCE1Rv1G0028050	1	392830157	392830606	3.9283e+08	Nutrient deficiency	392956793	crossover count
Plant invertase/pectin methylesterase inhibitor superfamily protein, putative	21	121641	SECCE1Rv1G0028060	1	392834830	392835474	392835152	Nutrient deficiency	392956793	crossover count
Protein jagunal 1	21	1366	SECCE1Rv1G0028070	1	392954108	392956746	392955427	Nutrient deficiency	392956793	crossover count
Tubulin-folding cofactor D	21	4770	SECCE1Rv1G0028080	1	392957045	392966081	392961563	Nutrient deficiency	392956793	crossover count
Methionine aminopeptidase	21	12857	SECCE1Rv1G0028090	1	392967537	392971763	392969650	Nutrient deficiency	392956793	crossover count
Beta-1,3-N-acetylglucosaminyltransferase lunatic fringe	21	485031	SECCE1Rv1G0028100	1	393440530	393443118	393441824	Nutrient deficiency	392956793	crossover count
sphingosine kinase 1	21	918338	SECCE1Rv1G0028110	1	393872488	393877774	393875131	Nutrient deficiency	392956793	crossover count
beta-galactosidase 8	21	924792	SECCE1Rv1G0028120	1	393881367	393881804	3.93882e+08	Nutrient deficiency	392956793	crossover count
Late embryogenesis abundant protein	22	991349	SECCE1Rv1G0051810	1	657104085	657104847	657104466	Nutrient deficiency	658095815	crossover count
Late embryogenesis abundant protein	22	931786	SECCE1Rv1G0051820	1	657163707	657164352	6.57164e+08	Nutrient deficiency	658095815	crossover count
StAR-related lipid transfer protein	22	912858	SECCE1Rv1G0051830	1	657181033	657184882	6.57183e+08	Nutrient deficiency	658095815	crossover count
Late embryogenesis abundant protein	22	773632	SECCE1Rv1G0051840	1	657321787	657322580	6.57322e+08	Nutrient deficiency	658095815	crossover count
Late embryogenesis abundant protein	22	760595	SECCE1Rv1G0051850	1	657334825	657335615	657335220	Nutrient deficiency	658095815	crossover count
Late embryogenesis abundant protein	22	682006	SECCE1Rv1G0051860	1	657413449	657414170	6.57414e+08	Nutrient deficiency	658095815	crossover count
Late embryogenesis abundant protein	22	642294	SECCE1Rv1G0051870	1	657453164	657453878	657453521	Nutrient deficiency	658095815	crossover count
Saposin B domain protein	22	639484	SECCE1Rv1G0051880	1	657454947	657457716	6.57456e+08	Nutrient deficiency	658095815	crossover count
Arginine--tRNA ligase	22	628622	SECCE1Rv1G0051900	1	657467026	657467361	6.57467e+08	Nutrient deficiency	658095815	crossover count
Pectin lyase-like superfamily protein	22	526812	SECCE1Rv1G0051920	1	657567919	657570087	657569003	Nutrient deficiency	658095815	crossover count
Pectin lyase-like superfamily protein	22	505157	SECCE1Rv1G0051930	1	657589510	657591806	657590658	Nutrient deficiency	658095815	crossover count
Pectin lyase-like superfamily protein	22	418347	SECCE1Rv1G0051950	1	657675064	657679872	657677468	Nutrient deficiency	658095815	crossover count
Disease resistance protein (NBS-LRR class) family	22	97222	SECCE1Rv1G0051960	1	657996693	658000493	657998593	Nutrient deficiency	658095815	crossover count
Phospholipase D	22	3	SECCE1Rv1G0051970	1	658093112	658098524	658095818	Nutrient deficiency	658095815	crossover count
Pectin lyase-like superfamily protein	22	21179.5	SECCE1Rv1G0051990	1	658116081	658117908	6.58117e+08	Nutrient deficiency	658095815	crossover count
Glucuronoxylan 4-O-methyltransferase	22	22976.5	SECCE1Rv1G0052000	1	658118381	658119202	6.58119e+08	Nutrient deficiency	658095815	crossover count
AP-1 complex subunit mu-1	22	113763	SECCE1Rv1G0052020	1	658208251	658210905	658209578	Nutrient deficiency	658095815	crossover count
WD repeat protein-like	22	273864	SECCE1Rv1G0052030	1	658366304	658373055	6.5837e+08	Nutrient deficiency	658095815	crossover count
Farnesyl diphosphate synthase	22	279970	SECCE1Rv1G0052040	1	658374160	658377409	6.58376e+08	Nutrient deficiency	658095815	crossover count
MYB transcription factor	22	789407	SECCE1Rv1G0052050	1	658884711	658885733	658885222	Nutrient deficiency	658095815	crossover count
MYB transcription factor	22	856854	SECCE1Rv1G0052060	1	658952161	658953178	6.58953e+08	Nutrient deficiency	658095815	crossover count
MYB transcription factor	22	867418	SECCE1Rv1G0052070	1	658962741	658963724	6.58963e+08	Nutrient deficiency	658095815	crossover count
Programmed cell death protein 2-like protein	23	999248	SECCE2Rv1G0131890	2	887431456	887433912	887432684	Nutrient deficiency	888431932	crossover count
Beta xylosidase	23	717028	SECCE2Rv1G0131900	2	887711533	887718274	8.87715e+08	Nutrient deficiency	888431932	crossover count
F-box protein	23	644088	SECCE2Rv1G0131940	2	887787233	887788456	8.87788e+08	Nutrient deficiency	888431932	crossover count
Shikimate kinase	23	637792	SECCE2Rv1G0131950	2	887792489	887795791	887794140	Nutrient deficiency	888431932	crossover count
protein kinase family protein	23	631336	SECCE2Rv1G0131960	2	887796392	887804801	8.87801e+08	Nutrient deficiency	888431932	crossover count
ATP-dependent zinc metalloprotease FtsH 3	23	625582	SECCE2Rv1G0131970	2	887805184	887807516	887806350	Nutrient deficiency	888431932	crossover count
Early light-induced protein 2, chloroplastic	23	621753	SECCE2Rv1G0131980	2	887809841	887810517	887810179	Nutrient deficiency	888431932	crossover count
Transcription factor, MADS-box	23	618738	SECCE2Rv1G0131990	2	887812547	887813842	8.87813e+08	Nutrient deficiency	888431932	crossover count
ER membrane protein complex subunit 1	23	419258	SECCE2Rv1G0132010	2	888012512	888012836	888012674	Nutrient deficiency	888431932	crossover count
50S ribosomal protein L31	23	388210	SECCE2Rv1G0132020	2	888043549	888043894	8.88044e+08	Nutrient deficiency	888431932	crossover count
Serine/threonine-protein phosphatase 4 regulatory subunit 3	23	342513	SECCE2Rv1G0132030	2	888089267	888089571	888089419	Nutrient deficiency	888431932	crossover count
Serine/threonine-protein phosphatase 4 regulatory subunit 3	23	288991	SECCE2Rv1G0132040	2	888142786	888143096	888142941	Nutrient deficiency	888431932	crossover count
Neuronal acetylcholine receptor subunit alpha-5	23	229244	SECCE2Rv1G0132050	2	888202536	888202840	888202688	Nutrient deficiency	888431932	crossover count
F-box family protein	23	194616	SECCE2Rv1G0132060	2	888236526	888238105	8.88237e+08	Nutrient deficiency	888431932	crossover count
XH/XS domain protein	23	149113	SECCE2Rv1G0132080	2	888282424	888283214	888282819	Nutrient deficiency	888431932	crossover count
Glucan endo-1,3-beta-glucosidase 13	23	88194	SECCE2Rv1G0132090	2	888343586	888343890	888343738	Nutrient deficiency	888431932	crossover count
Solute carrier family 35 member D3	23	68038	SECCE2Rv1G0132100	2	888363742	888364046	888363894	Nutrient deficiency	888431932	crossover count
3-hydroxyacyl-[acyl-carrier-protein] dehydratase FabZ	23	32604	SECCE2Rv1G0132120	2	888399174	888399482	888399328	Nutrient deficiency	888431932	crossover count
Transposon protein, putative, CACTA, En/Spm sub-class, expressed	23	4080.5	SECCE2Rv1G0132140	2	888427223	888428480	8.88428e+08	Nutrient deficiency	888431932	crossover count
Myb/SANT-like DNA-binding domain protein	23	2599	SECCE2Rv1G0132150	2	888428793	888429873	888429333	Nutrient deficiency	888431932	crossover count
Protein MIZU-KUSSEI 1	23	65130.5	SECCE2Rv1G0132170	2	888496601	888497524	8.88497e+08	Nutrient deficiency	888431932	crossover count
Serine/threonine-protein kinase	23	82740	SECCE2Rv1G0132180	2	888513477	888515867	888514672	Nutrient deficiency	888431932	crossover count
Plant elicitor peptide 2	23	154750	SECCE2Rv1G0132190	2	888586279	888587085	888586682	Nutrient deficiency	888431932	crossover count
Anthocyanin 5-aromatic acyltransferase	23	200534	SECCE2Rv1G0132200	2	888631439	888633494	8.88632e+08	Nutrient deficiency	888431932	crossover count
Anthocyanin 5-aromatic acyltransferase	23	307490	SECCE2Rv1G0132220	2	888738720	888740123	8.88739e+08	Nutrient deficiency	888431932	crossover count
Protein kinase	23	324655	SECCE2Rv1G0132230	2	888755762	888757412	888756587	Nutrient deficiency	888431932	crossover count
Holliday junction ATP-dependent DNA helicase RuvB	23	332120	SECCE2Rv1G0132240	2	888763001	888765103	888764052	Nutrient deficiency	888431932	crossover count
Lipoxygenase	23	335748	SECCE2Rv1G0132250	2	888765755	888769605	888767680	Nutrient deficiency	888431932	crossover count
Mitochondrial transcription termination factor-like	23	588820	SECCE2Rv1G0132280	2	889020185	889021318	8.89021e+08	Nutrient deficiency	888431932	crossover count
DNA polymerase I	23	594130	SECCE2Rv1G0132290	2	889022417	889029707	889026062	Nutrient deficiency	888431932	crossover count
Epidermal patterning factor	23	601782	SECCE2Rv1G0132300	2	889033470	889033957	8.89034e+08	Nutrient deficiency	888431932	crossover count
transcription factor-like protein	23	690077	SECCE2Rv1G0132320	2	889119832	889124186	889122009	Nutrient deficiency	888431932	crossover count
RNA binding protein	23	955636	SECCE2Rv1G0132330	2	889386808	889388328	889387568	Nutrient deficiency	888431932	crossover count
WD repeat-containing protein JIP5	23	964112	SECCE2Rv1G0132340	2	889395080	889397009	8.89396e+08	Nutrient deficiency	888431932	crossover count
Epoxide hydrolase 2	23	984214	SECCE2Rv1G0132350	2	889415565	889416726	8.89416e+08	Nutrient deficiency	888431932	crossover count
Transducin/WD40 repeat-like superfamily protein	24	970314	SECCE3Rv1G0164390	3	162235502	162235876	162235689	Nutrient deficiency	163206003	crossover count
Metallothiol transferase fosB	24	419710	SECCE3Rv1G0164400	3	162784841	162787746	1.62786e+08	Nutrient deficiency	163206003	crossover count
Alba DNA/RNA-binding protein	24	112030	SECCE3Rv1G0164410	3	163092902	163095044	163093973	Nutrient deficiency	163206003	crossover count
DCC family protein	24	109714	SECCE3Rv1G0164420	3	163095911	163096668	1.63096e+08	Nutrient deficiency	163206003	crossover count
Pectin lyase-like superfamily protein	24	107956	SECCE3Rv1G0164430	3	163096916	163099179	1.63098e+08	Nutrient deficiency	163206003	crossover count
Pectin lyase-like superfamily protein	24	10571.5	SECCE3Rv1G0164440	3	163194301	163196562	1.63195e+08	Nutrient deficiency	163206003	crossover count
Pectin lyase-like superfamily protein	24	595.5	SECCE3Rv1G0164450	3	163204411	163206404	1.63205e+08	Nutrient deficiency	163206003	crossover count
Avr9/Cf-9 rapidly elicited protein	24	716880	SECCE3Rv1G0164470	3	163922514	163923251	1.63923e+08	Nutrient deficiency	163206003	crossover count
Glutathione S-transferase	24	763544	SECCE3Rv1G0164480	3	163969170	163969925	1.6397e+08	Nutrient deficiency	163206003	crossover count
Peroxidase	24	770224	SECCE3Rv1G0164490	3	163975519	163976934	1.63976e+08	Nutrient deficiency	163206003	crossover count
Phospholipase D	24	840144	SECCE3Rv1G0164510	3	164044448	164047847	1.64046e+08	Nutrient deficiency	163206003	crossover count
nuclear fusion defective 6	25	819606	SECCE3Rv1G0190060	3	734684169	734685480	7.34685e+08	Nutrient deficiency	735504431	crossover count
nuclear fusion defective 6	25	808466	SECCE3Rv1G0190070	3	734695732	734696197	7.34696e+08	Nutrient deficiency	735504431	crossover count
6,7-dimethyl-8-ribityllumazine synthase	25	592390	SECCE3Rv1G0190080	3	734911753	734912328	7.34912e+08	Nutrient deficiency	735504431	crossover count
Cysteine protease, putative	25	248728	SECCE3Rv1G0190120	3	735255329	735256078	7.35256e+08	Nutrient deficiency	735504431	crossover count
arginine N-methyltransferase, putative (DUF688)	25	17040	SECCE3Rv1G0190130	3	735520354	735522588	735521471	Nutrient deficiency	735504431	crossover count
glutamate dehydrogenase 2	25	21130.5	SECCE3Rv1G0190140	3	735525115	735526008	7.35526e+08	Nutrient deficiency	735504431	crossover count
transcription factor-like protein	25	99838	SECCE3Rv1G0190160	3	735603824	735604714	735604269	Nutrient deficiency	735504431	crossover count
Non-specific serine/threonine protein kinase	25	184470	SECCE3Rv1G0190170	3	735688110	735689692	735688901	Nutrient deficiency	735504431	crossover count
Non-specific serine/threonine protein kinase	25	198572	SECCE3Rv1G0190180	3	735702224	735703783	7.35703e+08	Nutrient deficiency	735504431	crossover count
SAP30-binding protein	25	654655	SECCE3Rv1G0190210	3	736154397	736163775	736159086	Nutrient deficiency	735504431	crossover count
Nucleobase-ascorbate transporter-like protein	25	663454	SECCE3Rv1G0190220	3	736166314	736169456	736167885	Nutrient deficiency	735504431	crossover count
Dynein light chain	25	888174	SECCE3Rv1G0190230	3	736392398	736392813	7.36393e+08	Nutrient deficiency	735504431	crossover count
Rop guanine nucleotide exchange factor	25	940006	SECCE3Rv1G0190240	3	736443423	736445452	7.36444e+08	Nutrient deficiency	735504431	crossover count
Aspartate aminotransferase	25	963728	SECCE3Rv1G0190250	3	736466243	736470075	736468159	Nutrient deficiency	735504431	crossover count
Conserved oligomeric Golgi complex subunit 4	26	996018	SECCE3Rv1G0211110	3	947684821	947690544	9.47688e+08	Nutrient deficiency	948683700	crossover count
F-box family protein	26	987721	SECCE3Rv1G0211120	3	947695114	947696844	947695979	Nutrient deficiency	948683700	crossover count
Myb/SANT-like DNA-binding domain protein	26	820103	SECCE3Rv1G0211140	3	947863066	947864128	947863597	Nutrient deficiency	948683700	crossover count
F-box family protein	26	747230	SECCE3Rv1G0211170	3	947935583	947937358	9.47936e+08	Nutrient deficiency	948683700	crossover count
F-box family protein	26	614046	SECCE3Rv1G0211200	3	948068680	948070629	9.4807e+08	Nutrient deficiency	948683700	crossover count
F-box protein	26	550514	SECCE3Rv1G0211210	3	948132299	948134074	9.48133e+08	Nutrient deficiency	948683700	crossover count
F-box protein	26	548536	SECCE3Rv1G0211220	3	948134324	948136003	9.48135e+08	Nutrient deficiency	948683700	crossover count
Glutaredoxin family protein	26	452577	SECCE3Rv1G0211250	3	948230966	948231280	948231123	Nutrient deficiency	948683700	crossover count
Methyl esterase	26	403760	SECCE3Rv1G0211270	3	948278467	948281412	9.4828e+08	Nutrient deficiency	948683700	crossover count
Zinc finger protein	26	1327	SECCE3Rv1G0211280	3	948680656	948684090	948682373	Nutrient deficiency	948683700	crossover count
F-box domain containing protein	26	20367	SECCE3Rv1G0211330	3	948701882	948706252	948704067	Nutrient deficiency	948683700	crossover count
Methyl esterase 1, putative	26	48271.5	SECCE3Rv1G0211340	3	948731477	948732466	9.48732e+08	Nutrient deficiency	948683700	crossover count
RING/U-box superfamily protein	26	540794	SECCE3Rv1G0211350	3	949224141	949224848	9.49224e+08	Nutrient deficiency	948683700	crossover count
RING/U-box superfamily protein	26	781518	SECCE3Rv1G0211360	3	949464866	949465570	949465218	Nutrient deficiency	948683700	crossover count
B3 domain-containing protein	27	979126	SECCE4Rv1G0224400	4	79927536	79928776	79928156	Nutrient deficiency	80907282	crossover count
B3 domain-containing protein	27	359922	SECCE4Rv1G0224420	4	80546129	80548591	80547360	Nutrient deficiency	80907282	crossover count
B3 domain-containing protein	27	343520	SECCE4Rv1G0224460	4	80563042	80564481	8.05638e+07	Nutrient deficiency	80907282	crossover count
B3 domain-containing protein	27	326042	SECCE4Rv1G0224470	4	80580492	80581989	8.05812e+07	Nutrient deficiency	80907282	crossover count
DUF1685 family protein	27	1223	SECCE4Rv1G0224480	4	80908061	80908949	80908505	Nutrient deficiency	80907282	crossover count
Shortage in chiasmata	27	272608	SECCE4Rv1G0224500	4	81175714	81184067	8.11799e+07	Nutrient deficiency	80907282	crossover count
ATP-dependent (S)-NAD(P)H-hydrate dehydratase	27	419393	SECCE4Rv1G0224510	4	81319587	81333763	81326675	Nutrient deficiency	80907282	crossover count
Exocyst complex component SEC3A	27	549583	SECCE4Rv1G0224520	4	81451566	81462164	81456865	Nutrient deficiency	80907282	crossover count
40S ribosomal protein S27	27	564857	SECCE4Rv1G0224530	4	81471419	81472859	81472139	Nutrient deficiency	80907282	crossover count
F-box protein-like protein	27	726980	SECCE4Rv1G0224540	4	81633593	81634930	8.16343e+07	Nutrient deficiency	80907282	crossover count
ATP-dependent Clp protease ATP-binding subunit	27	936060	SECCE4Rv1G0224560	4	81841189	81845495	81843342	Nutrient deficiency	80907282	crossover count
Endonuclease III homolog	27	942206	SECCE4Rv1G0224570	4	81845927	81853049	81849488	Nutrient deficiency	80907282	crossover count
Chaperone protein ClpB	28	893009	SECCE4Rv1G0229180	4	143936301	143939105	143937703	Nutrient deficiency	144830712	crossover count
Ubiquitin ligase-binding protein BUL1	28	79	SECCE4Rv1G0229190	4	144830401	144830865	144830633	Nutrient deficiency	144830712	crossover count
HVA22-like protein	28	3339.5	SECCE4Rv1G0229200	4	144831364	144836739	1.44834e+08	Nutrient deficiency	144830712	crossover count
transcription repressor	28	248690	SECCE4Rv1G0229210	4	145079043	145079762	1.45079e+08	Nutrient deficiency	144830712	crossover count
transcription repressor	28	425440	SECCE4Rv1G0229220	4	145255643	145256662	1.45256e+08	Nutrient deficiency	144830712	crossover count
Lysosomal Pro-X carboxypeptidase	28	969496	SECCE4Rv1G0229240	4	145798892	145801523	1.458e+08	Nutrient deficiency	144830712	crossover count
60S ribosomal protein L24, putative	29	817448	SECCE5Rv1G0300530	5	27020747	27022298	2.70215e+07	Nutrient deficiency	27838970	crossover count
50S ribosomal protein L14	29	814110	SECCE5Rv1G0300540	5	27024316	27025405	2.70249e+07	Nutrient deficiency	27838970	crossover count
E3 ubiquitin-protein ligase arkadia-A, putative	29	810610	SECCE5Rv1G0300550	5	27028094	27028627	2.70284e+07	Nutrient deficiency	27838970	crossover count
Kinesin-like protein	29	764034	SECCE5Rv1G0300560	5	27072581	27077292	2.70749e+07	Nutrient deficiency	27838970	crossover count
Pentatricopeptide repeat-containing protein	29	749942	SECCE5Rv1G0300580	5	27087922	27090135	2.7089e+07	Nutrient deficiency	27838970	crossover count
tRNA modification GTPase MnmE	29	743608	SECCE5Rv1G0300590	5	27093476	27097249	2.70954e+07	Nutrient deficiency	27838970	crossover count
Glutathione S-transferase	29	290210	SECCE5Rv1G0300660	5	27548369	27549151	27548760	Nutrient deficiency	27838970	crossover count
alpha/beta-Hydrolases superfamily protein	29	126076	SECCE5Rv1G0300670	5	27712782	27713006	27712894	Nutrient deficiency	27838970	crossover count
Ureide permease-like protein	29	92816.5	SECCE5Rv1G0300680	5	27745055	27747252	2.77462e+07	Nutrient deficiency	27838970	crossover count
DEAD-box ATP-dependent RNA helicase 52A	29	87356	SECCE5Rv1G0300690	5	27751271	27751957	27751614	Nutrient deficiency	27838970	crossover count
Cytochrome P450-like	29	77657.5	SECCE5Rv1G0300700	5	27760310	27762315	2.77613e+07	Nutrient deficiency	27838970	crossover count
15-cis-zeta-carotene isomerase	29	21084	SECCE5Rv1G0300740	5	27816265	27819507	27817886	Nutrient deficiency	27838970	crossover count
Protein DETOXIFICATION	29	11367.5	SECCE5Rv1G0300750	5	27826509	27828696	2.78276e+07	Nutrient deficiency	27838970	crossover count
Pentatricopeptide repeat-containing protein	29	8843	SECCE5Rv1G0300760	5	27829052	27831202	27830127	Nutrient deficiency	27838970	crossover count
Ureide permease-like protein	29	1964.5	SECCE5Rv1G0300770	5	27835897	27838114	2.7837e+07	Nutrient deficiency	27838970	crossover count
alpha/beta-Hydrolases superfamily protein	29	95245	SECCE5Rv1G0300780	5	27934103	27934327	27934215	Nutrient deficiency	27838970	crossover count
glutamate receptor 3.5	29	209152	SECCE5Rv1G0300810	5	28048011	28048232	2.80481e+07	Nutrient deficiency	27838970	crossover count
Pleckstrin homology domain-containing family M member 1	29	274422	SECCE5Rv1G0300820	5	28112905	28113879	28113392	Nutrient deficiency	27838970	crossover count
TBP-associated factor 2	29	431224	SECCE5Rv1G0300830	5	28269993	28270394	2.82702e+07	Nutrient deficiency	27838970	crossover count
Replicase polyprotein 1a	29	542304	SECCE5Rv1G0300860	5	28380983	28381565	28381274	Nutrient deficiency	27838970	crossover count
Golgi-localized GRIP domain-containing protein	29	549136	SECCE5Rv1G0300870	5	28387806	28388405	2.83881e+07	Nutrient deficiency	27838970	crossover count
NADH dehydrogenase subunit F	29	617314	SECCE5Rv1G0300880	5	28455991	28456578	2.84563e+07	Nutrient deficiency	27838970	crossover count
Cationic amino acid transporter 3, mitochondrial	29	637456	SECCE5Rv1G0300890	5	28476102	28476749	2.84764e+07	Nutrient deficiency	27838970	crossover count
1,3-beta-glucan synthase subunit FKS1-like, domain-1	29	649278	SECCE5Rv1G0300900	5	28487907	28488588	2.84882e+07	Nutrient deficiency	27838970	crossover count
Translocation protein SEC62	29	654358	SECCE5Rv1G0300910	5	28493016	28493641	2.84933e+07	Nutrient deficiency	27838970	crossover count
Fasciclin-like arabinogalactan protein	29	693707	SECCE5Rv1G0300950	5	28531908	28533446	28532677	Nutrient deficiency	27838970	crossover count
Fasciclin-like arabinogalactan protein	29	727354	SECCE5Rv1G0300970	5	28565549	28567099	28566324	Nutrient deficiency	27838970	crossover count
Receptor-like protein kinase	29	749710	SECCE5Rv1G0300990	5	28587498	28589863	2.85887e+07	Nutrient deficiency	27838970	crossover count
Receptor-like protein kinase	29	760899	SECCE5Rv1G0301010	5	28598642	28601096	28599869	Nutrient deficiency	27838970	crossover count
Protein kinase family protein	29	765731	SECCE5Rv1G0301020	5	28603620	28605782	28604701	Nutrient deficiency	27838970	crossover count
Methyltransferase	29	770132	SECCE5Rv1G0301030	5	28608194	28610009	2.86091e+07	Nutrient deficiency	27838970	crossover count
Pentatricopeptide repeat-containing protein	30	988039	SECCE5Rv1G0303520	5	49226019	49227995	49227007	Nutrient deficiency	50215046	crossover count
mitogen-activated protein kinase kinase kinase 6	30	983207	SECCE5Rv1G0303530	5	49231637	49232041	49231839	Nutrient deficiency	50215046	crossover count
F-box/LRR-repeat protein 14	30	682554	SECCE5Rv1G0303560	5	49531964	49533019	4.95325e+07	Nutrient deficiency	50215046	crossover count
Alpha-soluble NSF attachment protein	30	474540	SECCE5Rv1G0303590	5	49739951	49741061	49740506	Nutrient deficiency	50215046	crossover count
Protein kinase	30	296384	SECCE5Rv1G0303600	5	49915069	49922255	49918662	Nutrient deficiency	50215046	crossover count
SAUR-like auxin-responsive protein family	30	291522	SECCE5Rv1G0303610	5	49923305	49923742	4.99235e+07	Nutrient deficiency	50215046	crossover count
Dehydrogenase/reductase SDR family protein	30	152848	SECCE5Rv1G0303620	5	50061441	50062956	5.00622e+07	Nutrient deficiency	50215046	crossover count
metal tolerance protein A2	30	89431	SECCE5Rv1G0303640	5	50125491	50125739	50125615	Nutrient deficiency	50215046	crossover count
Protein kinase	30	21140	SECCE5Rv1G0303660	5	50192900	50194912	50193906	Nutrient deficiency	50215046	crossover count
Kinase, putative	30	14775	SECCE5Rv1G0303670	5	50199154	50201388	50200271	Nutrient deficiency	50215046	crossover count
Kinase, putative	30	996.5	SECCE5Rv1G0303680	5	50214915	50217170	5.0216e+07	Nutrient deficiency	50215046	crossover count
Kinase, putative	30	5354.5	SECCE5Rv1G0303690	5	50219336	50221465	5.02204e+07	Nutrient deficiency	50215046	crossover count
F-box family protein	30	47530.5	SECCE5Rv1G0303710	5	50262010	50263143	5.02626e+07	Nutrient deficiency	50215046	crossover count
ATP-dependent DNA helicase 2 subunit KU70	30	246742	SECCE5Rv1G0303730	5	50456402	50467173	5.04618e+07	Nutrient deficiency	50215046	crossover count
F-box protein	30	349208	SECCE5Rv1G0303750	5	50562951	50565557	50564254	Nutrient deficiency	50215046	crossover count
F-box protein	30	514260	SECCE5Rv1G0303760	5	50728003	50730609	50729306	Nutrient deficiency	50215046	crossover count
BTB/POZ and MATH domain-containing protein 2	31	948887	SECCE6Rv1G0443220	6	821698170	821699252	821698711	Nutrient deficiency	822647598	crossover count
BTB/POZ and MATH domain-containing protein 2	31	931607	SECCE6Rv1G0443240	6	821715450	821716532	821715991	Nutrient deficiency	822647598	crossover count
Transposon protein, putative, CACTA, En/Spm sub-class, expressed	31	906757	SECCE6Rv1G0443250	6	821740279	821741403	821740841	Nutrient deficiency	822647598	crossover count
BTB/POZ and MATH domain-containing protein 2	31	900935	SECCE6Rv1G0443260	6	821746110	821747216	821746663	Nutrient deficiency	822647598	crossover count
Transcription factor	31	825529	SECCE6Rv1G0443280	6	821819798	821824340	821822069	Nutrient deficiency	822647598	crossover count
Homeobox protein knotted-1, putative	31	563098	SECCE6Rv1G0443320	6	822082793	822086208	8.22085e+08	Nutrient deficiency	822647598	crossover count
Kinase family protein	31	556762	SECCE6Rv1G0443330	6	822088513	822093160	8.22091e+08	Nutrient deficiency	822647598	crossover count
Transducin/WD40 repeat protein	31	397641	SECCE6Rv1G0443340	6	822246886	822253028	822249957	Nutrient deficiency	822647598	crossover count
NHL domain-containing protein, putative	31	85432	SECCE6Rv1G0443360	6	822562000	822562332	822562166	Nutrient deficiency	822647598	crossover count
NHL domain-containing protein, putative	31	81402.5	SECCE6Rv1G0443370	6	822566028	822566363	8.22566e+08	Nutrient deficiency	822647598	crossover count
Indole-3-glycerol phosphate synthase-like	31	73139.5	SECCE6Rv1G0443380	6	822572788	822576129	8.22574e+08	Nutrient deficiency	822647598	crossover count
Potassium-transporting ATPase KdpC subunit	31	16716.5	SECCE6Rv1G0443390	6	822662996	822665633	8.22664e+08	Nutrient deficiency	822647598	crossover count
Receptor-like kinase	31	67945	SECCE6Rv1G0443400	6	822714495	822716591	822715543	Nutrient deficiency	822647598	crossover count
Myb/SANT-like DNA-binding domain protein	31	177917	SECCE6Rv1G0443410	6	822825091	822825939	822825515	Nutrient deficiency	822647598	crossover count
ATP-dependent zinc metalloprotease FtsH	31	198214	SECCE6Rv1G0443420	6	822845032	822846591	8.22846e+08	Nutrient deficiency	822647598	crossover count
F-box domain containing protein	31	226482	SECCE6Rv1G0443430	6	822873572	822874588	822874080	Nutrient deficiency	822647598	crossover count
F-box domain containing protein	31	278277	SECCE6Rv1G0443460	6	822925262	822926488	822925875	Nutrient deficiency	822647598	crossover count
F-box domain containing protein	31	305729	SECCE6Rv1G0443480	6	822952717	822953937	822953327	Nutrient deficiency	822647598	crossover count
mechanosensitive channel of small conductance-like 5	31	309294	SECCE6Rv1G0443490	6	822956597	822957187	822956892	Nutrient deficiency	822647598	crossover count
ATP-dependent zinc metalloprotease FtsH	31	489622	SECCE6Rv1G0443510	6	823136759	823137682	8.23137e+08	Nutrient deficiency	822647598	crossover count
F-box family protein	31	505519	SECCE6Rv1G0443530	6	823152513	823153721	823153117	Nutrient deficiency	822647598	crossover count
ATP-dependent zinc metalloprotease FtsH	31	586844	SECCE6Rv1G0443550	6	823233299	823235584	8.23234e+08	Nutrient deficiency	822647598	crossover count
NHL domain-containing protein, putative	31	610388	SECCE6Rv1G0443560	6	823257828	823258145	8.23258e+08	Nutrient deficiency	822647598	crossover count
F-box domain containing protein	31	615076	SECCE6Rv1G0443570	6	823262343	823263005	823262674	Nutrient deficiency	822647598	crossover count
F-box domain containing protein	31	962251	SECCE6Rv1G0443600	6	823609230	823610468	823609849	Nutrient deficiency	822647598	crossover count
F-box family protein	31	996902	SECCE6Rv1G0443610	6	823643903	823645096	8.23644e+08	Nutrient deficiency	822647598	crossover count
Hfr-2-like protein	32	506004	SECCE7Rv1G0455480	7	7701093	7703026	7.70206e+06	Nutrient deficiency	8208063	crossover count
Organic cation/carnitine transporter	32	435845	SECCE7Rv1G0455500	7	7771431	7773005	7772218	Nutrient deficiency	8208063	crossover count
Disease resistance protein RPM1	32	389928	SECCE7Rv1G0455520	7	7816367	7819904	7.81814e+06	Nutrient deficiency	8208063	crossover count
Receptor-like protein kinase	32	369218	SECCE7Rv1G0455540	7	7837133	7840556	7.83884e+06	Nutrient deficiency	8208063	crossover count
Disease resistance protein RPM1	32	349134	SECCE7Rv1G0455550	7	7856693	7861164	7.85893e+06	Nutrient deficiency	8208063	crossover count
Disease resistance protein RPM1	32	332238	SECCE7Rv1G0455560	7	7874113	7877538	7.87583e+06	Nutrient deficiency	8208063	crossover count
Disease resistance protein RPM1	32	325573	SECCE7Rv1G0455570	7	7880713	7884267	7882490	Nutrient deficiency	8208063	crossover count
Receptor-like protein kinase	32	319962	SECCE7Rv1G0455580	7	7886383	7889820	7.8881e+06	Nutrient deficiency	8208063	crossover count
Receptor-like protein kinase	32	309526	SECCE7Rv1G0455590	7	7897750	7899325	7.89854e+06	Nutrient deficiency	8208063	crossover count
Receptor-like protein kinase	32	257570	SECCE7Rv1G0455620	7	7948772	7952215	7.95049e+06	Nutrient deficiency	8208063	crossover count
Leucine-rich receptor-like protein kinase family protein	32	246861	SECCE7Rv1G0455630	7	7960247	7962157	7961202	Nutrient deficiency	8208063	crossover count
carboxyl-terminal peptidase, putative (DUF239)	32	233155	SECCE7Rv1G0455640	7	7970850	7978966	7974908	Nutrient deficiency	8208063	crossover count
Disease resistance protein RPM1	32	212776	SECCE7Rv1G0455650	7	7993579	7996994	7.99529e+06	Nutrient deficiency	8208063	crossover count
Disease resistance protein RPM1	32	177616	SECCE7Rv1G0455670	7	8028903	8031992	8.03045e+06	Nutrient deficiency	8208063	crossover count
Receptor-like protein kinase	32	171704	SECCE7Rv1G0455680	7	8034638	8038079	8.03636e+06	Nutrient deficiency	8208063	crossover count
Receptor-like protein kinase	32	157296	SECCE7Rv1G0455690	7	8049054	8052480	8050767	Nutrient deficiency	8208063	crossover count
carboxyl-terminal peptidase, putative (DUF239)	32	118331	SECCE7Rv1G0455700	7	8085731	8093733	8089732	Nutrient deficiency	8208063	crossover count
Receptor-like protein kinase	32	81218	SECCE7Rv1G0455710	7	8125144	8128546	8126845	Nutrient deficiency	8208063	crossover count
carboxyl-terminal peptidase, putative (DUF239)	32	67410	SECCE7Rv1G0455720	7	8136454	8144852	8140653	Nutrient deficiency	8208063	crossover count
Tropinone reductase-like protein	32	32638.5	SECCE7Rv1G0455730	7	8174594	8176255	8.17542e+06	Nutrient deficiency	8208063	crossover count
Protein ZINC INDUCED FACILITATOR-LIKE 1	32	23446	SECCE7Rv1G0455740	7	8182097	8187137	8184617	Nutrient deficiency	8208063	crossover count
zinc finger MYM-type-like protein	32	19393.5	SECCE7Rv1G0455750	7	8187642	8189697	8.18867e+06	Nutrient deficiency	8208063	crossover count
Transducin/WD-like repeat-protein	32	8644	SECCE7Rv1G0455760	7	8196018	8202820	8199419	Nutrient deficiency	8208063	crossover count
Ankyrin repeat domain protein, putative	32	646	SECCE7Rv1G0455770	7	8206571	8208263	8207417	Nutrient deficiency	8208063	crossover count
Pentatricopeptide repeat-containing protein	32	5869.5	SECCE7Rv1G0455780	7	8213165	8214700	8.21393e+06	Nutrient deficiency	8208063	crossover count
Pentatricopeptide repeat-containing protein	32	10245	SECCE7Rv1G0455790	7	8217365	8219251	8218308	Nutrient deficiency	8208063	crossover count
Pantothenate synthetase	32	12399.5	SECCE7Rv1G0455800	7	8219401	8221524	8.22046e+06	Nutrient deficiency	8208063	crossover count
Aspartic proteinase nepenthesin-1	32	34486.5	SECCE7Rv1G0455820	7	8241935	8243164	8.24255e+06	Nutrient deficiency	8208063	crossover count
carboxyl-terminal peptidase, putative (DUF239)	32	74880	SECCE7Rv1G0455830	7	8280640	8285246	8282943	Nutrient deficiency	8208063	crossover count
NAD-dependent malic enzyme	32	86193.5	SECCE7Rv1G0455840	7	8293069	8295444	8.29426e+06	Nutrient deficiency	8208063	crossover count
Disease resistance protein (NBS-LRR class) family	32	104090	SECCE7Rv1G0455860	7	8307074	8317232	8312153	Nutrient deficiency	8208063	crossover count
transcription regulatory protein SNF2	32	440809	SECCE7Rv1G0455900	7	8648641	8649103	8648872	Nutrient deficiency	8208063	crossover count
Protein ZINC INDUCED FACILITATOR-LIKE 1	32	444560	SECCE7Rv1G0455910	7	8649823	8655424	8.65262e+06	Nutrient deficiency	8208063	crossover count
U2 small nuclear ribonucleoprotein A	32	453605	SECCE7Rv1G0455920	7	8659369	8663967	8661668	Nutrient deficiency	8208063	crossover count
CAP-gly domain linker	32	591526	SECCE7Rv1G0455970	7	8798263	8800916	8.79959e+06	Nutrient deficiency	8208063	crossover count
Lactoylglutathione lyase / glyoxalase I family protein	32	650398	SECCE7Rv1G0455980	7	8857008	8859915	8.85846e+06	Nutrient deficiency	8208063	crossover count
F-box domain containing protein	32	840520	SECCE7Rv1G0455990	7	9048096	9049070	9048583	Nutrient deficiency	8208063	crossover count
F-box family protein	32	955716	SECCE7Rv1G0456000	7	9163292	9164266	9163779	Nutrient deficiency	8208063	crossover count
DNA topoisomerase	32	982780	SECCE7Rv1G0456010	7	9190568	9191119	9.19084e+06	Nutrient deficiency	8208063	crossover count
Serine--tRNA ligase	33	824210	SECCE7Rv1G0470370	7	119874722	119879010	119876866	Nutrient deficiency	120701076	crossover count
PPPDE thiol peptidase family protein, putative	33	716116	SECCE7Rv1G0470380	7	119983577	119986342	1.19985e+08	Nutrient deficiency	120701076	crossover count
Homeobox-leucine zipper family protein	33	712049	SECCE7Rv1G0470390	7	119988538	119989516	119989027	Nutrient deficiency	120701076	crossover count
Methyltransferase-like protein	33	671966	SECCE7Rv1G0470410	7	120027498	120030723	1.20029e+08	Nutrient deficiency	120701076	crossover count
Crt	33	668384	SECCE7Rv1G0470420	7	120030924	120034461	1.20033e+08	Nutrient deficiency	120701076	crossover count
E3 ubiquitin-protein ligase	33	417694	SECCE7Rv1G0470430	7	120282813	120283951	120283382	Nutrient deficiency	120701076	crossover count
Upf0496 protein	33	162986	SECCE7Rv1G0470450	7	120537508	120538671	1.20538e+08	Nutrient deficiency	120701076	crossover count
CHD3-type chromatin-remodeling factor PICKLE	33	115632	SECCE7Rv1G0470460	7	120584999	120585889	120585444	Nutrient deficiency	120701076	crossover count
Heptahelical transmembrane protein 4	33	92242.5	SECCE7Rv1G0470480	7	120792691	120793946	1.20793e+08	Nutrient deficiency	120701076	crossover count
D-ribose-binding periplasmic	33	289233	SECCE7Rv1G0470490	7	120989655	120990963	120990309	Nutrient deficiency	120701076	crossover count
Flap endonuclease 1	34	824684	SECCE7Rv1G0497380	7	624728176	624732438	624730307	Nutrient deficiency	625554991	crossover count
Mitogen-activated protein kinase	34	220632	SECCE7Rv1G0497390	7	625330741	625337977	625334359	Nutrient deficiency	625554991	crossover count
Copper transport protein family	34	168835	SECCE7Rv1G0497410	7	625385240	625387072	625386156	Nutrient deficiency	625554991	crossover count
Protein reticulata-related 1, chloroplastic	34	162912	SECCE7Rv1G0497420	7	625389771	625394386	6.25392e+08	Nutrient deficiency	625554991	crossover count
Haloacid dehalogenase-like hydrolase family protein	34	156886	SECCE7Rv1G0497430	7	625395871	625400339	625398105	Nutrient deficiency	625554991	crossover count
MADS-box transcription factor family protein	34	77	SECCE7Rv1G0497440	7	625554524	625555612	625555068	Nutrient deficiency	625554991	crossover count
NBS-LRR disease resistance protein	34	207176	SECCE7Rv1G0497450	7	625759438	625764895	6.25762e+08	Nutrient deficiency	625554991	crossover count
Peptide methionine sulfoxide reductase msrB	34	279980	SECCE7Rv1G0497460	7	625833912	625836029	6.25835e+08	Nutrient deficiency	625554991	crossover count
Extra-large G-protein-like	34	458784	SECCE7Rv1G0497470	7	626011806	626015745	6.26014e+08	Nutrient deficiency	625554991	crossover count
B-cell receptor-associated protein 31-like containing protein	34	535646	SECCE7Rv1G0497510	7	626088859	626092416	6.26091e+08	Nutrient deficiency	625554991	crossover count
E3 ubiquitin-protein ligase RNF12-A	35	508348	SECCE7Rv1G0516240	7	844720550	844720873	8.44721e+08	Nutrient deficiency	845229059	crossover count
Glutathione S-transferase	35	503431	SECCE7Rv1G0516250	7	844725162	844726094	844725628	Nutrient deficiency	845229059	crossover count
Glutathione S-transferase	35	471120	SECCE7Rv1G0516270	7	844757535	844758342	8.44758e+08	Nutrient deficiency	845229059	crossover count
Glyceraldehyde-3-phosphate dehydrogenase	35	462062	SECCE7Rv1G0516280	7	844764615	844769379	844766997	Nutrient deficiency	845229059	crossover count
Ring finger protein, putative	35	457390	SECCE7Rv1G0516290	7	844771409	844771930	8.44772e+08	Nutrient deficiency	845229059	crossover count
NBS-LRR-like resistance protein	35	453748	SECCE7Rv1G0516300	7	844774165	844776458	8.44775e+08	Nutrient deficiency	845229059	crossover count
Pleiotropic drug resistance ABC transporter	35	343868	SECCE7Rv1G0516320	7	844878564	844891819	8.44885e+08	Nutrient deficiency	845229059	crossover count
DUF21 domain-containing protein	35	244722	SECCE7Rv1G0516330	7	844979503	844989172	8.44984e+08	Nutrient deficiency	845229059	crossover count
VQ motif family protein	35	64322	SECCE7Rv1G0516360	7	845164421	845165053	845164737	Nutrient deficiency	845229059	crossover count
Mediator of RNA polymerase II transcription subunit 11	35	19130	SECCE7Rv1G0516370	7	845209320	845210538	845209929	Nutrient deficiency	845229059	crossover count
Thioredoxin	35	295677	SECCE7Rv1G0516380	7	845523302	845526170	845524736	Nutrient deficiency	845229059	crossover count
Protein kinase family protein	35	477716	SECCE7Rv1G0516390	7	845706553	845706996	8.45707e+08	Nutrient deficiency	845229059	crossover count
PLATZ transcription factor family protein	35	709664	SECCE7Rv1G0516410	7	845936866	845940580	845938723	Nutrient deficiency	845229059	crossover count
Up-regulator of cell proliferation	35	893158	SECCE7Rv1G0516430	7	846121965	846122468	8.46122e+08	Nutrient deficiency	845229059	crossover count
SKP1-like protein 4	36	868918	SECCE1Rv1G0015080	1	120351617	120353685	120352651	Nutrient deficiency	121221569	intra-chromosomal shuffling
Serine/threonine-protein phosphatase	36	443176	SECCE1Rv1G0015090	1	120776949	120779836	1.20778e+08	Nutrient deficiency	121221569	intra-chromosomal shuffling
WAT1-related protein	36	421880	SECCE1Rv1G0015100	1	120799017	120800362	1.208e+08	Nutrient deficiency	121221569	intra-chromosomal shuffling
Leucine aminopeptidase, putative	36	65442.5	SECCE1Rv1G0015110	1	121154609	121157644	1.21156e+08	Nutrient deficiency	121221569	intra-chromosomal shuffling
Small nuclear ribonucleoprotein	36	4711.5	SECCE1Rv1G0015120	1	121215250	121218465	1.21217e+08	Nutrient deficiency	121221569	intra-chromosomal shuffling
Mediator of RNA polymerase II transcription subunit 28	36	851	SECCE1Rv1G0015130	1	121219636	121221800	121220718	Nutrient deficiency	121221569	intra-chromosomal shuffling
Fatty acid oxidation complex subunit alpha	36	210604	SECCE1Rv1G0015160	1	121429028	121435318	121432173	Nutrient deficiency	121221569	intra-chromosomal shuffling
transcription factor-like protein	36	220574	SECCE1Rv1G0015170	1	121441230	121443057	1.21442e+08	Nutrient deficiency	121221569	intra-chromosomal shuffling
PHD-finger family protein, expressed	36	435382	SECCE1Rv1G0015180	1	121655736	121658165	1.21657e+08	Nutrient deficiency	121221569	intra-chromosomal shuffling
60S ribosomal protein L18-like protein	36	627756	SECCE1Rv1G0015210	1	121847891	121850760	1.21849e+08	Nutrient deficiency	121221569	intra-chromosomal shuffling
Ethylene receptor	36	635154	SECCE1Rv1G0015220	1	121854920	121858527	1.21857e+08	Nutrient deficiency	121221569	intra-chromosomal shuffling
Chlororespiratory reduction31	36	831036	SECCE1Rv1G0015250	1	122052246	122052965	1.22053e+08	Nutrient deficiency	121221569	intra-chromosomal shuffling
DNA-directed RNA polymerase III subunit RPC4	36	952416	SECCE1Rv1G0015260	1	122172507	122175462	1.22174e+08	Nutrient deficiency	121221569	intra-chromosomal shuffling
Fe/S biogenesis protein nfuA	36	956098	SECCE1Rv1G0015270	1	122175949	122179385	122177667	Nutrient deficiency	121221569	intra-chromosomal shuffling
GATA transcription factor, putative	36	959506	SECCE1Rv1G0015280	1	122180404	122181747	1.22181e+08	Nutrient deficiency	121221569	intra-chromosomal shuffling
F-box family protein	37	652261	SECCE1Rv1G0027320	1	381650547	381651665	381651106	Nutrient deficiency	382303367	intra-chromosomal shuffling
ATP-dependent RNA helicase	37	458680	SECCE1Rv1G0027340	1	381841893	381847482	3.81845e+08	Nutrient deficiency	382303367	intra-chromosomal shuffling
Remorin	37	84154	SECCE1Rv1G0027350	1	382216333	382222093	382219213	Nutrient deficiency	382303367	intra-chromosomal shuffling
Cytochrome b561	37	9213	SECCE1Rv1G0027370	1	382292984	382295324	382294154	Nutrient deficiency	382303367	intra-chromosomal shuffling
Myb/SANT-like DNA-binding domain protein	37	207342	SECCE1Rv1G0027410	1	382510254	382511163	3.82511e+08	Nutrient deficiency	382303367	intra-chromosomal shuffling
Myosin heavy chain-related protein, putative	37	244252	SECCE1Rv1G0027430	1	382545341	382549898	3.82548e+08	Nutrient deficiency	382303367	intra-chromosomal shuffling
Lipid transfer protein	37	300244	SECCE1Rv1G0027440	1	382603468	382603755	3.82604e+08	Nutrient deficiency	382303367	intra-chromosomal shuffling
Lipid transfer protein	37	646242	SECCE1Rv1G0027450	1	382949471	382949746	3.8295e+08	Nutrient deficiency	382303367	intra-chromosomal shuffling
Lipid transfer protein	37	692720	SECCE1Rv1G0027460	1	382995924	382996250	382996087	Nutrient deficiency	382303367	intra-chromosomal shuffling
Late embryogenesis abundant protein	38	991349	SECCE1Rv1G0051810	1	657104085	657104847	657104466	Nutrient deficiency	658095815	intra-chromosomal shuffling
Late embryogenesis abundant protein	38	931786	SECCE1Rv1G0051820	1	657163707	657164352	6.57164e+08	Nutrient deficiency	658095815	intra-chromosomal shuffling
StAR-related lipid transfer protein	38	912858	SECCE1Rv1G0051830	1	657181033	657184882	6.57183e+08	Nutrient deficiency	658095815	intra-chromosomal shuffling
Late embryogenesis abundant protein	38	773632	SECCE1Rv1G0051840	1	657321787	657322580	6.57322e+08	Nutrient deficiency	658095815	intra-chromosomal shuffling
Late embryogenesis abundant protein	38	760595	SECCE1Rv1G0051850	1	657334825	657335615	657335220	Nutrient deficiency	658095815	intra-chromosomal shuffling
Late embryogenesis abundant protein	38	682006	SECCE1Rv1G0051860	1	657413449	657414170	6.57414e+08	Nutrient deficiency	658095815	intra-chromosomal shuffling
Late embryogenesis abundant protein	38	642294	SECCE1Rv1G0051870	1	657453164	657453878	657453521	Nutrient deficiency	658095815	intra-chromosomal shuffling
Saposin B domain protein	38	639484	SECCE1Rv1G0051880	1	657454947	657457716	6.57456e+08	Nutrient deficiency	658095815	intra-chromosomal shuffling
Arginine--tRNA ligase	38	628622	SECCE1Rv1G0051900	1	657467026	657467361	6.57467e+08	Nutrient deficiency	658095815	intra-chromosomal shuffling
Pectin lyase-like superfamily protein	38	526812	SECCE1Rv1G0051920	1	657567919	657570087	657569003	Nutrient deficiency	658095815	intra-chromosomal shuffling
Pectin lyase-like superfamily protein	38	505157	SECCE1Rv1G0051930	1	657589510	657591806	657590658	Nutrient deficiency	658095815	intra-chromosomal shuffling
Pectin lyase-like superfamily protein	38	418347	SECCE1Rv1G0051950	1	657675064	657679872	657677468	Nutrient deficiency	658095815	intra-chromosomal shuffling
Disease resistance protein (NBS-LRR class) family	38	97222	SECCE1Rv1G0051960	1	657996693	658000493	657998593	Nutrient deficiency	658095815	intra-chromosomal shuffling
Phospholipase D	38	3	SECCE1Rv1G0051970	1	658093112	658098524	658095818	Nutrient deficiency	658095815	intra-chromosomal shuffling
Pectin lyase-like superfamily protein	38	21179.5	SECCE1Rv1G0051990	1	658116081	658117908	6.58117e+08	Nutrient deficiency	658095815	intra-chromosomal shuffling
Glucuronoxylan 4-O-methyltransferase	38	22976.5	SECCE1Rv1G0052000	1	658118381	658119202	6.58119e+08	Nutrient deficiency	658095815	intra-chromosomal shuffling
AP-1 complex subunit mu-1	38	113763	SECCE1Rv1G0052020	1	658208251	658210905	658209578	Nutrient deficiency	658095815	intra-chromosomal shuffling
WD repeat protein-like	38	273864	SECCE1Rv1G0052030	1	658366304	658373055	6.5837e+08	Nutrient deficiency	658095815	intra-chromosomal shuffling
Farnesyl diphosphate synthase	38	279970	SECCE1Rv1G0052040	1	658374160	658377409	6.58376e+08	Nutrient deficiency	658095815	intra-chromosomal shuffling
MYB transcription factor	38	789407	SECCE1Rv1G0052050	1	658884711	658885733	658885222	Nutrient deficiency	658095815	intra-chromosomal shuffling
MYB transcription factor	38	856854	SECCE1Rv1G0052060	1	658952161	658953178	6.58953e+08	Nutrient deficiency	658095815	intra-chromosomal shuffling
MYB transcription factor	38	867418	SECCE1Rv1G0052070	1	658962741	658963724	6.58963e+08	Nutrient deficiency	658095815	intra-chromosomal shuffling
3-ketoacyl-CoA synthase	39	505223	SECCE1Rv1G0056620	1	688747245	688748639	688747942	Nutrient deficiency	689253165	intra-chromosomal shuffling
Clavata3/ESR (CLE) gene family member	39	377457	SECCE1Rv1G0056640	1	688875578	688875838	688875708	Nutrient deficiency	689253165	intra-chromosomal shuffling
Clavata3/ESR (CLE) gene family member	39	373258	SECCE1Rv1G0056650	1	688879774	688880040	688879907	Nutrient deficiency	689253165	intra-chromosomal shuffling
CLAVATA3/ESR (CLE)-related protein 1	39	327796	SECCE1Rv1G0056670	1	688925240	688925497	6.88925e+08	Nutrient deficiency	689253165	intra-chromosomal shuffling
Clavata3/ESR (CLE) gene family member	39	305034	SECCE1Rv1G0056690	1	688947998	688948264	688948131	Nutrient deficiency	689253165	intra-chromosomal shuffling
Clavata3/ESR (CLE) gene family member	39	300510	SECCE1Rv1G0056700	1	688952528	688952782	688952655	Nutrient deficiency	689253165	intra-chromosomal shuffling
Clavata3/ESR (CLE) gene family member	39	293360	SECCE1Rv1G0056710	1	688959674	688959937	6.8896e+08	Nutrient deficiency	689253165	intra-chromosomal shuffling
Purple acid phosphatase	39	281358	SECCE1Rv1G0056720	1	688969934	688973680	688971807	Nutrient deficiency	689253165	intra-chromosomal shuffling
Purple acid phosphatase	39	262630	SECCE1Rv1G0056730	1	688988327	688992742	6.88991e+08	Nutrient deficiency	689253165	intra-chromosomal shuffling
3-deoxy-manno-octulosonate cytidylyltransferase	39	234953	SECCE1Rv1G0056740	1	689014710	689021714	689018212	Nutrient deficiency	689253165	intra-chromosomal shuffling
Structural constituent of cell wall	39	161536	SECCE1Rv1G0056750	1	689090149	689093110	6.89092e+08	Nutrient deficiency	689253165	intra-chromosomal shuffling
Pyrimidine monooxygenase RutA	39	71504.5	SECCE1Rv1G0056770	1	689181407	689181914	6.89182e+08	Nutrient deficiency	689253165	intra-chromosomal shuffling
Calcium-binding family protein	39	57753	SECCE1Rv1G0056790	1	689195132	689195692	689195412	Nutrient deficiency	689253165	intra-chromosomal shuffling
Cell wall invertase	39	1736	SECCE1Rv1G0056800	1	689253107	689256695	689254901	Nutrient deficiency	689253165	intra-chromosomal shuffling
Aspartate carbamoyltransferase	39	11441	SECCE1Rv1G0056810	1	689264265	689264947	689264606	Nutrient deficiency	689253165	intra-chromosomal shuffling
Chaperone protein DnaJ	39	55258.5	SECCE1Rv1G0056820	1	689307627	689309220	6.89308e+08	Nutrient deficiency	689253165	intra-chromosomal shuffling
F-box family protein	39	187270	SECCE1Rv1G0056830	1	689439309	689441561	689440435	Nutrient deficiency	689253165	intra-chromosomal shuffling
U4/U6 small nuclear ribonucleoprotein Prp31	39	291772	SECCE1Rv1G0056840	1	689543150	689546724	689544937	Nutrient deficiency	689253165	intra-chromosomal shuffling
Cytochrome P450 family protein, expressed	39	298052	SECCE1Rv1G0056850	1	689550357	689552077	689551217	Nutrient deficiency	689253165	intra-chromosomal shuffling
Cytochrome P450 family protein, expressed	39	304962	SECCE1Rv1G0056860	1	689557307	689558946	6.89558e+08	Nutrient deficiency	689253165	intra-chromosomal shuffling
Cytochrome P450 family protein, expressed	39	491117	SECCE1Rv1G0056870	1	689743467	689745097	689744282	Nutrient deficiency	689253165	intra-chromosomal shuffling
Chaperone protein DnaJ	39	499672	SECCE1Rv1G0056880	1	689752341	689753334	6.89753e+08	Nutrient deficiency	689253165	intra-chromosomal shuffling
Cytochrome P450 family protein, expressed	39	506650	SECCE1Rv1G0056890	1	689758268	689761362	689759815	Nutrient deficiency	689253165	intra-chromosomal shuffling
Protein DEHYDRATION-INDUCED 19	39	519404	SECCE1Rv1G0056900	1	689770294	689774844	689772569	Nutrient deficiency	689253165	intra-chromosomal shuffling
Chaperone protein dnaJ	39	532934	SECCE1Rv1G0056910	1	689784951	689787246	6.89786e+08	Nutrient deficiency	689253165	intra-chromosomal shuffling
Pentatricopeptide repeat-containing protein	39	995066	SECCE1Rv1G0056930	1	690247518	690248945	6.90248e+08	Nutrient deficiency	689253165	intra-chromosomal shuffling
UDP-N-acetylmuramoylalanine--D-glutamate ligase	40	901968	SECCE1Rv1G0056970	1	691452029	691452490	6.91452e+08	Nutrient deficiency	692354228	intra-chromosomal shuffling
Glutamate dehydrogenase	40	733869	SECCE1Rv1G0056980	1	691620039	691620679	691620359	Nutrient deficiency	692354228	intra-chromosomal shuffling
Guanylate-binding protein	40	666338	SECCE1Rv1G0057030	1	691683889	691691890	6.91688e+08	Nutrient deficiency	692354228	intra-chromosomal shuffling
Enolase	40	657760	SECCE1Rv1G0057040	1	691695110	691697826	691696468	Nutrient deficiency	692354228	intra-chromosomal shuffling
Xyloglucan endotransglucosylase/hydrolase	40	644639	SECCE1Rv1G0057050	1	691709075	691710103	691709589	Nutrient deficiency	692354228	intra-chromosomal shuffling
Auxin response factor	40	282140	SECCE1Rv1G0057090	1	692069614	692074561	6.92072e+08	Nutrient deficiency	692354228	intra-chromosomal shuffling
E3 SUMO-protein ligase MMS21	40	153792	SECCE1Rv1G0057100	1	692199378	692201495	6.922e+08	Nutrient deficiency	692354228	intra-chromosomal shuffling
Fasciclin-like arabinogalactan protein	40	943	SECCE1Rv1G0057110	1	692354771	692355571	692355171	Nutrient deficiency	692354228	intra-chromosomal shuffling
Glutaredoxin, putative	40	195723	SECCE1Rv1G0057130	1	692549737	692550165	692549951	Nutrient deficiency	692354228	intra-chromosomal shuffling
1-deoxy-D-xylulose-5-phosphate synthase	40	204878	SECCE1Rv1G0057140	1	692557103	692561109	692559106	Nutrient deficiency	692354228	intra-chromosomal shuffling
Protein-lysine methyltransferase METTL21D	40	207469	SECCE1Rv1G0057150	1	692561360	692562034	692561697	Nutrient deficiency	692354228	intra-chromosomal shuffling
F-box protein	40	211416	SECCE1Rv1G0057160	1	692564906	692566382	692565644	Nutrient deficiency	692354228	intra-chromosomal shuffling
Retrotransposon protein, putative, LINE subclass	40	229146	SECCE1Rv1G0057170	1	692582397	692584352	6.92583e+08	Nutrient deficiency	692354228	intra-chromosomal shuffling
Glutaredoxin, putative	40	230744	SECCE1Rv1G0057180	1	692584773	692585171	692584972	Nutrient deficiency	692354228	intra-chromosomal shuffling
Glycosyltransferase	40	248112	SECCE1Rv1G0057190	1	692601671	692603008	6.92602e+08	Nutrient deficiency	692354228	intra-chromosomal shuffling
Glutaredoxin, putative	40	259321	SECCE1Rv1G0057200	1	692613350	692613748	692613549	Nutrient deficiency	692354228	intra-chromosomal shuffling
Splicing factor U2af small subunit A	40	317736	SECCE1Rv1G0057210	1	692671471	692672457	692671964	Nutrient deficiency	692354228	intra-chromosomal shuffling
Ubiquitin	40	329664	SECCE1Rv1G0057220	1	692683659	692684126	6.92684e+08	Nutrient deficiency	692354228	intra-chromosomal shuffling
Ubiquitin	40	332746	SECCE1Rv1G0057230	1	692686741	692687208	6.92687e+08	Nutrient deficiency	692354228	intra-chromosomal shuffling
transmembrane protein, putative (DUF594)	40	435133	SECCE1Rv1G0057240	1	692788442	692790280	692789361	Nutrient deficiency	692354228	intra-chromosomal shuffling
SKP1-like protein	40	645844	SECCE1Rv1G0057250	1	692999827	693000318	6.93e+08	Nutrient deficiency	692354228	intra-chromosomal shuffling
GrpE protein homolog	40	687540	SECCE1Rv1G0057260	1	693040521	693043014	6.93042e+08	Nutrient deficiency	692354228	intra-chromosomal shuffling
Pentatricopeptide repeat-containing protein	40	702357	SECCE1Rv1G0057320	1	693055873	693057297	693056585	Nutrient deficiency	692354228	intra-chromosomal shuffling
transmembrane protein, putative (DUF594)	40	722036	SECCE1Rv1G0057340	1	693075183	693077345	693076264	Nutrient deficiency	692354228	intra-chromosomal shuffling
Beta purothionin	40	913172	SECCE1Rv1G0057350	1	693266974	693267827	6.93267e+08	Nutrient deficiency	692354228	intra-chromosomal shuffling
Beta purothionin	40	916089	SECCE1Rv1G0057360	1	693269905	693270729	693270317	Nutrient deficiency	692354228	intra-chromosomal shuffling
Beta purothionin	40	975853	SECCE1Rv1G0057370	1	693329658	693330504	693330081	Nutrient deficiency	692354228	intra-chromosomal shuffling
WAT1-related protein	41	798222	SECCE2Rv1G0089650	2	259481622	259483751	2.59483e+08	Nutrient deficiency	260280909	intra-chromosomal shuffling
WAT1-related protein	41	199914	SECCE2Rv1G0089660	2	260080143	260081848	2.60081e+08	Nutrient deficiency	260280909	intra-chromosomal shuffling
Late embryogenesis abundant (LEA) hydroxyproline-rich glycoprotein family	41	155975	SECCE2Rv1G0089670	2	260124645	260125223	260124934	Nutrient deficiency	260280909	intra-chromosomal shuffling
Late embryogenesis abundant hydroxyproline-rich glycoprotein family, putative	41	242.5	SECCE2Rv1G0089680	2	260280858	260281445	2.60281e+08	Nutrient deficiency	260280909	intra-chromosomal shuffling
Late embryogenesis abundant (LEA) hydroxyproline-rich glycoprotein family	41	1450	SECCE2Rv1G0089690	2	260282073	260282645	260282359	Nutrient deficiency	260280909	intra-chromosomal shuffling
Protein disulfide isomerase	41	6109.5	SECCE2Rv1G0089700	2	260283902	260290135	2.60287e+08	Nutrient deficiency	260280909	intra-chromosomal shuffling
basic helix-loop-helix (bHLH) DNA-binding superfamily protein	41	750848	SECCE2Rv1G0089710	2	261031346	261032167	2.61032e+08	Nutrient deficiency	260280909	intra-chromosomal shuffling
Transposon protein, putative, CACTA, En/Spm sub-class	41	897352	SECCE2Rv1G0089720	2	261177641	261178880	2.61178e+08	Nutrient deficiency	260280909	intra-chromosomal shuffling
Serine incorporator	42	978732	SECCE3Rv1G0163100	3	144557692	144559972	144558832	Nutrient deficiency	145537564	intra-chromosomal shuffling
Glycosyltransferase	42	606326	SECCE3Rv1G0163110	3	144930524	144931951	1.44931e+08	Nutrient deficiency	145537564	intra-chromosomal shuffling
DNA polymerase epsilon subunit	42	591624	SECCE3Rv1G0163120	3	144942879	144949002	1.44946e+08	Nutrient deficiency	145537564	intra-chromosomal shuffling
Glycosyltransferase	42	564132	SECCE3Rv1G0163130	3	144972707	144974158	1.44973e+08	Nutrient deficiency	145537564	intra-chromosomal shuffling
Protein LOW PSII ACCUMULATION 1, chloroplastic	42	359790	SECCE3Rv1G0163140	3	145175172	145180377	1.45178e+08	Nutrient deficiency	145537564	intra-chromosomal shuffling
Enhancer of polycomb-like protein	42	257780	SECCE3Rv1G0163150	3	145276860	145282709	1.4528e+08	Nutrient deficiency	145537564	intra-chromosomal shuffling
CsAtPR5	42	122084	SECCE3Rv1G0163160	3	145414216	145416744	145415480	Nutrient deficiency	145537564	intra-chromosomal shuffling
CsAtPR5	42	4815.5	SECCE3Rv1G0163170	3	145540468	145544291	1.45542e+08	Nutrient deficiency	145537564	intra-chromosomal shuffling
embryo defective 2410	42	367290	SECCE3Rv1G0163200	3	145897990	145911717	1.45905e+08	Nutrient deficiency	145537564	intra-chromosomal shuffling
Copper ion binding protein	42	376172	SECCE3Rv1G0163210	3	145912429	145915044	1.45914e+08	Nutrient deficiency	145537564	intra-chromosomal shuffling
Syntaxin, putative	42	380842	SECCE3Rv1G0163220	3	145916429	145920384	1.45918e+08	Nutrient deficiency	145537564	intra-chromosomal shuffling
1-aminocyclopropane-1-carboxylate deaminase/D-cysteine desulfhydrase	42	500558	SECCE3Rv1G0163230	3	146036371	146039872	1.46038e+08	Nutrient deficiency	145537564	intra-chromosomal shuffling
Homeobox protein, putative	42	621494	SECCE3Rv1G0163240	3	146158583	146159532	1.46159e+08	Nutrient deficiency	145537564	intra-chromosomal shuffling
3'-N-debenzoyl-2'-deoxytaxol N-benzoyltransferase	42	818012	SECCE3Rv1G0163250	3	146354920	146356233	1.46356e+08	Nutrient deficiency	145537564	intra-chromosomal shuffling
3'-N-debenzoyl-2'-deoxytaxol N-benzoyltransferase	42	915982	SECCE3Rv1G0163260	3	146452889	146454202	1.46454e+08	Nutrient deficiency	145537564	intra-chromosomal shuffling
ATP-dependent Clp protease ATP-binding subunit ClpX	43	954534	SECCE3Rv1G0204020	3	888844090	888848966	888846528	Nutrient deficiency	889801062	intra-chromosomal shuffling
Glycine-rich protein	43	950292	SECCE3Rv1G0204030	3	888849831	888851709	888850770	Nutrient deficiency	889801062	intra-chromosomal shuffling
KH domain-containing protein	43	943804	SECCE3Rv1G0204040	3	888855298	888859219	8.88857e+08	Nutrient deficiency	889801062	intra-chromosomal shuffling
UPF0301 protein	43	384246	SECCE3Rv1G0204050	3	889415603	889418029	889416816	Nutrient deficiency	889801062	intra-chromosomal shuffling
Ethylene-responsive transcription factor	43	326110	SECCE3Rv1G0204060	3	889474678	889475226	889474952	Nutrient deficiency	889801062	intra-chromosomal shuffling
2-succinyl-6-hydroxy-2,4-cyclohexadiene-1-carboxylate synthase	43	320708	SECCE3Rv1G0204070	3	889477826	889482881	8.8948e+08	Nutrient deficiency	889801062	intra-chromosomal shuffling
DUF674 family protein	43	315793	SECCE3Rv1G0204080	3	889484822	889485716	889485269	Nutrient deficiency	889801062	intra-chromosomal shuffling
C2 calcium/lipid-binding and GRAM domain protein	43	271648	SECCE3Rv1G0204090	3	889525695	889533132	8.89529e+08	Nutrient deficiency	889801062	intra-chromosomal shuffling
TPX2 (Targeting protein for Xklp2) family protein, putative	43	247628	SECCE3Rv1G0204100	3	889551447	889555422	8.89553e+08	Nutrient deficiency	889801062	intra-chromosomal shuffling
plasminogen activator inhibitor	43	124650	SECCE3Rv1G0204110	3	889675816	889677009	8.89676e+08	Nutrient deficiency	889801062	intra-chromosomal shuffling
Cytochrome c	43	3553	SECCE3Rv1G0204120	3	889796409	889798609	889797509	Nutrient deficiency	889801062	intra-chromosomal shuffling
B3 domain-containing protein	43	447.5	SECCE3Rv1G0204130	3	889800971	889802048	8.89802e+08	Nutrient deficiency	889801062	intra-chromosomal shuffling
TVP38/TMEM64 family membrane protein	43	283790	SECCE3Rv1G0204160	3	890083303	890086401	890084852	Nutrient deficiency	889801062	intra-chromosomal shuffling
Pentatricopeptide repeat-containing protein	43	286370	SECCE3Rv1G0204170	3	890086662	890088203	8.90087e+08	Nutrient deficiency	889801062	intra-chromosomal shuffling
DNA replication complex GINS protein SLD5	43	289310	SECCE3Rv1G0204180	3	890089004	890091739	8.9009e+08	Nutrient deficiency	889801062	intra-chromosomal shuffling
RING/U-box superfamily protein	43	350572	SECCE3Rv1G0204190	3	890151210	890152058	890151634	Nutrient deficiency	889801062	intra-chromosomal shuffling
RING/U-box superfamily protein	43	757040	SECCE3Rv1G0204210	3	890557429	890558774	8.90558e+08	Nutrient deficiency	889801062	intra-chromosomal shuffling
Zinc finger CCCH domain protein	43	828477	SECCE3Rv1G0204220	3	890627320	890631758	890629539	Nutrient deficiency	889801062	intra-chromosomal shuffling
NAC domain-containing protein	43	880624	SECCE3Rv1G0204240	3	890680908	890682465	8.90682e+08	Nutrient deficiency	889801062	intra-chromosomal shuffling
NBS-LRR disease resistance protein, putative, expressed	44	996324	SECCE3Rv1G0210160	3	942571293	942574016	9.42573e+08	Nutrient deficiency	943568979	intra-chromosomal shuffling
Beta-glucosidase, putative	44	991066	SECCE3Rv1G0210170	3	942576055	942579770	9.42578e+08	Nutrient deficiency	943568979	intra-chromosomal shuffling
Beta-glucosidase, putative	44	958291	SECCE3Rv1G0210180	3	942609072	942612304	942610688	Nutrient deficiency	943568979	intra-chromosomal shuffling
Zinc finger family protein	44	862332	SECCE3Rv1G0210190	3	942706508	942706786	942706647	Nutrient deficiency	943568979	intra-chromosomal shuffling
Beta-glucosidase, putative	44	855352	SECCE3Rv1G0210200	3	942711795	942715460	9.42714e+08	Nutrient deficiency	943568979	intra-chromosomal shuffling
Beta-glucosidase, putative	44	683593	SECCE3Rv1G0210210	3	942884055	942886717	942885386	Nutrient deficiency	943568979	intra-chromosomal shuffling
Zinc finger family protein	44	520121	SECCE3Rv1G0210220	3	943048719	943048997	943048858	Nutrient deficiency	943568979	intra-chromosomal shuffling
Beta-glucosidase, putative	44	434070	SECCE3Rv1G0210250	3	943134413	943135406	9.43135e+08	Nutrient deficiency	943568979	intra-chromosomal shuffling
Basic 7S globulin 2	44	430448	SECCE3Rv1G0210260	3	943137880	943139181	9.43139e+08	Nutrient deficiency	943568979	intra-chromosomal shuffling
SBP (S-ribonuclease-binding protein) family protein, putative	44	293298	SECCE3Rv1G0210270	3	943275185	943276176	9.43276e+08	Nutrient deficiency	943568979	intra-chromosomal shuffling
Beta-glucosidase, putative	44	279820	SECCE3Rv1G0210280	3	943288677	943289641	943289159	Nutrient deficiency	943568979	intra-chromosomal shuffling
Tropinone reductase-like protein	44	273242	SECCE3Rv1G0210290	3	943295288	943296186	943295737	Nutrient deficiency	943568979	intra-chromosomal shuffling
Basic 7S globulin 2	44	259177	SECCE3Rv1G0210300	3	943309153	943310451	943309802	Nutrient deficiency	943568979	intra-chromosomal shuffling
SBP (S-ribonuclease-binding protein) family protein, putative	44	176246	SECCE3Rv1G0210310	3	943392238	943393229	9.43393e+08	Nutrient deficiency	943568979	intra-chromosomal shuffling
Alcohol dehydrogenase, putative	44	153336	SECCE3Rv1G0210320	3	943414606	943416681	9.43416e+08	Nutrient deficiency	943568979	intra-chromosomal shuffling
Serine/threonine-protein phosphatase 7 long form	44	67888	SECCE3Rv1G0210360	3	943499830	943502352	943501091	Nutrient deficiency	943568979	intra-chromosomal shuffling
Heparan-alpha-glucosaminide N-acetyltransferase	44	2823	SECCE3Rv1G0210370	3	943564703	943567609	943566156	Nutrient deficiency	943568979	intra-chromosomal shuffling
ARM repeat superfamily protein	44	36	SECCE3Rv1G0210380	3	943568310	943569576	943568943	Nutrient deficiency	943568979	intra-chromosomal shuffling
1-acyl-sn-glycerol-3-phosphate acyltransferase	44	3025.5	SECCE3Rv1G0210390	3	943570492	943573517	9.43572e+08	Nutrient deficiency	943568979	intra-chromosomal shuffling
Thiamin pyrophosphokinase 1	44	9026.5	SECCE3Rv1G0210400	3	943576623	943579388	9.43578e+08	Nutrient deficiency	943568979	intra-chromosomal shuffling
Auxin response factor	44	109182	SECCE3Rv1G0210410	3	943676123	943680198	9.43678e+08	Nutrient deficiency	943568979	intra-chromosomal shuffling
Acetolactate synthase	44	134769	SECCE3Rv1G0210420	3	943702109	943705387	943703748	Nutrient deficiency	943568979	intra-chromosomal shuffling
LURP-one-like protein	44	160898	SECCE3Rv1G0210430	3	943729586	943730167	9.4373e+08	Nutrient deficiency	943568979	intra-chromosomal shuffling
LURP-one-like protein	44	206056	SECCE3Rv1G0210440	3	943774742	943775329	9.43775e+08	Nutrient deficiency	943568979	intra-chromosomal shuffling
LURP-one-like protein	44	283748	SECCE3Rv1G0210460	3	943852437	943853018	9.43853e+08	Nutrient deficiency	943568979	intra-chromosomal shuffling
LURP-one-like protein	44	326304	SECCE3Rv1G0210470	3	943894982	943895584	943895283	Nutrient deficiency	943568979	intra-chromosomal shuffling
LURP-one-like protein	44	343691	SECCE3Rv1G0210480	3	943912368	943912972	943912670	Nutrient deficiency	943568979	intra-chromosomal shuffling
LURP-one-like protein	44	358557	SECCE3Rv1G0210490	3	943927241	943927831	943927536	Nutrient deficiency	943568979	intra-chromosomal shuffling
LURP-one-like protein	44	399287	SECCE3Rv1G0210510	3	943967971	943968561	943968266	Nutrient deficiency	943568979	intra-chromosomal shuffling
LURP-one-like protein	44	450648	SECCE3Rv1G0210520	3	944019332	944019922	944019627	Nutrient deficiency	943568979	intra-chromosomal shuffling
LURP-one-like protein	44	464600	SECCE3Rv1G0210530	3	944033280	944033878	944033579	Nutrient deficiency	943568979	intra-chromosomal shuffling
LURP-one-like protein	44	470951	SECCE3Rv1G0210540	3	944039641	944040219	944039930	Nutrient deficiency	943568979	intra-chromosomal shuffling
LURP-one-like protein	44	494757	SECCE3Rv1G0210550	3	944063435	944064037	944063736	Nutrient deficiency	943568979	intra-chromosomal shuffling
LURP-one-like protein	44	504121	SECCE3Rv1G0210560	3	944072811	944073389	944073100	Nutrient deficiency	943568979	intra-chromosomal shuffling
LURP-one-like protein	44	510184	SECCE3Rv1G0210570	3	944078874	944079452	944079163	Nutrient deficiency	943568979	intra-chromosomal shuffling
Potassium transporter	44	559860	SECCE3Rv1G0210580	3	944127475	944130202	9.44129e+08	Nutrient deficiency	943568979	intra-chromosomal shuffling
ATP-dependent zinc metalloprotease FtsH	44	583157	SECCE3Rv1G0210600	3	944149899	944154373	944152136	Nutrient deficiency	943568979	intra-chromosomal shuffling
Kelch repeat and BTB domain-containing protein 1	44	716862	SECCE3Rv1G0210610	3	944283162	944288519	9.44286e+08	Nutrient deficiency	943568979	intra-chromosomal shuffling
3-ketoacyl-CoA synthase	44	775027	SECCE3Rv1G0210630	3	944343285	944344727	944344006	Nutrient deficiency	943568979	intra-chromosomal shuffling
Glycine--tRNA ligase beta subunit	44	779098	SECCE3Rv1G0210640	3	944347981	944348172	9.44348e+08	Nutrient deficiency	943568979	intra-chromosomal shuffling
Defensin-like family protein	44	793082	SECCE3Rv1G0210650	3	944361837	944362286	9.44362e+08	Nutrient deficiency	943568979	intra-chromosomal shuffling
Defensin protein	44	981139	SECCE3Rv1G0210680	3	944549870	944550366	944550118	Nutrient deficiency	943568979	intra-chromosomal shuffling
Conserved oligomeric Golgi complex subunit 4	45	996018	SECCE3Rv1G0211110	3	947684821	947690544	9.47688e+08	Nutrient deficiency	948683700	intra-chromosomal shuffling
F-box family protein	45	987721	SECCE3Rv1G0211120	3	947695114	947696844	947695979	Nutrient deficiency	948683700	intra-chromosomal shuffling
Myb/SANT-like DNA-binding domain protein	45	820103	SECCE3Rv1G0211140	3	947863066	947864128	947863597	Nutrient deficiency	948683700	intra-chromosomal shuffling
F-box family protein	45	747230	SECCE3Rv1G0211170	3	947935583	947937358	9.47936e+08	Nutrient deficiency	948683700	intra-chromosomal shuffling
F-box family protein	45	614046	SECCE3Rv1G0211200	3	948068680	948070629	9.4807e+08	Nutrient deficiency	948683700	intra-chromosomal shuffling
F-box protein	45	550514	SECCE3Rv1G0211210	3	948132299	948134074	9.48133e+08	Nutrient deficiency	948683700	intra-chromosomal shuffling
F-box protein	45	548536	SECCE3Rv1G0211220	3	948134324	948136003	9.48135e+08	Nutrient deficiency	948683700	intra-chromosomal shuffling
Glutaredoxin family protein	45	452577	SECCE3Rv1G0211250	3	948230966	948231280	948231123	Nutrient deficiency	948683700	intra-chromosomal shuffling
Methyl esterase	45	403760	SECCE3Rv1G0211270	3	948278467	948281412	9.4828e+08	Nutrient deficiency	948683700	intra-chromosomal shuffling
Zinc finger protein	45	1327	SECCE3Rv1G0211280	3	948680656	948684090	948682373	Nutrient deficiency	948683700	intra-chromosomal shuffling
F-box domain containing protein	45	20367	SECCE3Rv1G0211330	3	948701882	948706252	948704067	Nutrient deficiency	948683700	intra-chromosomal shuffling
Methyl esterase 1, putative	45	48271.5	SECCE3Rv1G0211340	3	948731477	948732466	9.48732e+08	Nutrient deficiency	948683700	intra-chromosomal shuffling
RING/U-box superfamily protein	45	540794	SECCE3Rv1G0211350	3	949224141	949224848	9.49224e+08	Nutrient deficiency	948683700	intra-chromosomal shuffling
RING/U-box superfamily protein	45	781518	SECCE3Rv1G0211360	3	949464866	949465570	949465218	Nutrient deficiency	948683700	intra-chromosomal shuffling
F-box domain containing protein	46	968584	SECCE4Rv1G0271020	4	758549977	758551429	758550703	Nutrient deficiency	759519287	intra-chromosomal shuffling
ATP-dependent DNA helicase DDM1	46	104840	SECCE4Rv1G0271100	4	759411520	759417373	7.59414e+08	Nutrient deficiency	759519287	intra-chromosomal shuffling
Myb/SANT-like DNA-binding domain protein	46	89583.5	SECCE4Rv1G0271110	4	759429206	759430201	7.5943e+08	Nutrient deficiency	759519287	intra-chromosomal shuffling
Deoxyuridine 5'-triphosphate nucleotidohydrolase	46	11145	SECCE4Rv1G0271120	4	759529930	759530934	759530432	Nutrient deficiency	759519287	intra-chromosomal shuffling
ABC transporter family protein	46	47099.5	SECCE4Rv1G0271130	4	759559700	759573073	7.59566e+08	Nutrient deficiency	759519287	intra-chromosomal shuffling
Beta-1,3-N-Acetylglucosaminyltransferase family protein, putative	46	78067.5	SECCE4Rv1G0271140	4	759597119	759597590	7.59597e+08	Nutrient deficiency	759519287	intra-chromosomal shuffling
Beta-1,3-N-Acetylglucosaminyltransferase family protein, putative	46	154910	SECCE4Rv1G0271150	4	759673961	759674434	7.59674e+08	Nutrient deficiency	759519287	intra-chromosomal shuffling
Cysteine protease, putative	46	273560	SECCE4Rv1G0271170	4	759792293	759793401	759792847	Nutrient deficiency	759519287	intra-chromosomal shuffling
Receptor-like protein kinase	46	334086	SECCE4Rv1G0271180	4	759851487	759855258	7.59853e+08	Nutrient deficiency	759519287	intra-chromosomal shuffling
Cytochrome P450 family protein, expressed	46	344884	SECCE4Rv1G0271210	4	759863739	759864602	7.59864e+08	Nutrient deficiency	759519287	intra-chromosomal shuffling
Cytochrome P450 family protein, expressed	46	371073	SECCE4Rv1G0271250	4	759889372	759891348	759890360	Nutrient deficiency	759519287	intra-chromosomal shuffling
Serine/threonine-protein kinase	46	469768	SECCE4Rv1G0271270	4	759988879	759989232	7.59989e+08	Nutrient deficiency	759519287	intra-chromosomal shuffling
F-box protein family-like	46	763832	SECCE4Rv1G0271300	4	760282631	760283608	7.60283e+08	Nutrient deficiency	759519287	intra-chromosomal shuffling
Beta-1,3-N-Acetylglucosaminyltransferase family protein, putative	46	767966	SECCE4Rv1G0271310	4	760287018	760287489	7.60287e+08	Nutrient deficiency	759519287	intra-chromosomal shuffling
Aminopeptidase	47	937690	SECCE5Rv1G0324740	5	455908624	455917721	4.55913e+08	Nutrient deficiency	456850863	intra-chromosomal shuffling
Aminopeptidase	47	802504	SECCE5Rv1G0324750	5	456044507	456052211	456048359	Nutrient deficiency	456850863	intra-chromosomal shuffling
LAG1 longevity assurance-like protein	47	290844	SECCE5Rv1G0324760	5	456558928	456561109	4.5656e+08	Nutrient deficiency	456850863	intra-chromosomal shuffling
Histone-lysine N-methyltransferase, H3 lysine-9 specific	47	33094.5	SECCE5Rv1G0324770	5	456815761	456819776	4.56818e+08	Nutrient deficiency	456850863	intra-chromosomal shuffling
Chloroplastic group IIA intron splicing facilitator CRS1, chloroplastic	47	6610	SECCE5Rv1G0324790	5	456842139	456846367	456844253	Nutrient deficiency	456850863	intra-chromosomal shuffling
DUF2439 family protein	47	375.5	SECCE5Rv1G0324800	5	456847830	456853145	4.5685e+08	Nutrient deficiency	456850863	intra-chromosomal shuffling
Transmembrane protein, putative	47	6931	SECCE5Rv1G0324810	5	456856828	456858760	456857794	Nutrient deficiency	456850863	intra-chromosomal shuffling
Wd repeat protein	47	11048	SECCE5Rv1G0324820	5	456859692	456864130	456861911	Nutrient deficiency	456850863	intra-chromosomal shuffling
Agmatine deiminase	47	17454.5	SECCE5Rv1G0324830	5	456866515	456870120	4.56868e+08	Nutrient deficiency	456850863	intra-chromosomal shuffling
Multidrug resistance protein ABC transporter family protein	47	788070	SECCE5Rv1G0324850	5	457634412	457643453	4.57639e+08	Nutrient deficiency	456850863	intra-chromosomal shuffling
O-acyltransferase WSD1	48	843398	SECCE5Rv1G0341900	5	628550506	628559864	628555185	Nutrient deficiency	629398583	intra-chromosomal shuffling
O-acyltransferase WSD1	48	442103	SECCE5Rv1G0341920	5	628953496	628959464	628956480	Nutrient deficiency	629398583	intra-chromosomal shuffling
O-acyltransferase WSD1	48	324885	SECCE5Rv1G0341940	5	629071852	629075544	629073698	Nutrient deficiency	629398583	intra-chromosomal shuffling
Non-lysosomal glucosylceramidase	48	11637	SECCE5Rv1G0341950	5	629386768	629387124	629386946	Nutrient deficiency	629398583	intra-chromosomal shuffling
O-acyltransferase WSD1	48	2250	SECCE5Rv1G0341960	5	629398703	629402963	629400833	Nutrient deficiency	629398583	intra-chromosomal shuffling
O-acyltransferase WSD1	48	454197	SECCE5Rv1G0341990	5	629850573	629854987	629852780	Nutrient deficiency	629398583	intra-chromosomal shuffling
Kinase family protein	48	462000	SECCE5Rv1G0342000	5	629858420	629862747	6.29861e+08	Nutrient deficiency	629398583	intra-chromosomal shuffling
Polyphenol oxidase	49	921130	SECCE5Rv1G0375010	5	866004891	866006812	8.66006e+08	Nutrient deficiency	866926981	intra-chromosomal shuffling
Homeobox leucine-zipper protein	49	750202	SECCE5Rv1G0375020	5	866166464	866187094	866176779	Nutrient deficiency	866926981	intra-chromosomal shuffling
Polyamine oxidase	49	532368	SECCE5Rv1G0375030	5	866391684	866397542	866394613	Nutrient deficiency	866926981	intra-chromosomal shuffling
Organic cation transporter protein	49	421266	SECCE5Rv1G0375040	5	866502506	866508923	8.66506e+08	Nutrient deficiency	866926981	intra-chromosomal shuffling
Glycosyltransferase	49	308240	SECCE5Rv1G0375070	5	866616748	866620735	8.66619e+08	Nutrient deficiency	866926981	intra-chromosomal shuffling
Tyrosine decarboxylase	49	286086	SECCE5Rv1G0375080	5	866640113	866641678	8.66641e+08	Nutrient deficiency	866926981	intra-chromosomal shuffling
Dirigent protein	49	230046	SECCE5Rv1G0375100	5	866696641	866697228	8.66697e+08	Nutrient deficiency	866926981	intra-chromosomal shuffling
Polyphenol oxidase	49	155967	SECCE5Rv1G0375110	5	866769782	866772246	866771014	Nutrient deficiency	866926981	intra-chromosomal shuffling
Polyphenol oxidase	49	50164	SECCE5Rv1G0375120	5	866875877	866877757	866876817	Nutrient deficiency	866926981	intra-chromosomal shuffling
NAC domain-containing protein, putative	49	109	SECCE5Rv1G0375130	5	866926464	866927716	866927090	Nutrient deficiency	866926981	intra-chromosomal shuffling
Ankyrin repeat family protein	49	202110	SECCE5Rv1G0375160	5	867128770	867129411	8.67129e+08	Nutrient deficiency	866926981	intra-chromosomal shuffling
Peroxidase	49	227464	SECCE5Rv1G0375170	5	867153712	867155177	8.67154e+08	Nutrient deficiency	866926981	intra-chromosomal shuffling
Heat shock transcription factor	49	258292	SECCE5Rv1G0375180	5	867184870	867185676	867185273	Nutrient deficiency	866926981	intra-chromosomal shuffling
Nascent polypeptide-associated complex subunit beta	49	262683	SECCE5Rv1G0375190	5	867188842	867190486	867189664	Nutrient deficiency	866926981	intra-chromosomal shuffling
Cyclin delta-3, putative	49	273532	SECCE5Rv1G0375200	5	867199035	867201992	8.67201e+08	Nutrient deficiency	866926981	intra-chromosomal shuffling
Protein WEAK CHLOROPLAST MOVEMENT UNDER BLUE LIGHT 1	49	279568	SECCE5Rv1G0375210	5	867205453	867207645	867206549	Nutrient deficiency	866926981	intra-chromosomal shuffling
F-box family protein	49	358841	SECCE5Rv1G0375220	5	867285049	867286595	867285822	Nutrient deficiency	866926981	intra-chromosomal shuffling
Peptidoglycan-binding LysM domain protein, putative	49	394676	SECCE5Rv1G0375240	5	867320532	867322781	8.67322e+08	Nutrient deficiency	866926981	intra-chromosomal shuffling
Embryogenesis transmembrane protein-like	49	654456	SECCE5Rv1G0375260	5	867580264	867582610	867581437	Nutrient deficiency	866926981	intra-chromosomal shuffling
Embryogenesis transmembrane protein-like	49	686012	SECCE5Rv1G0375270	5	867611554	867614433	8.67613e+08	Nutrient deficiency	866926981	intra-chromosomal shuffling
F-box family protein	49	844613	SECCE5Rv1G0375280	5	867770920	867772268	867771594	Nutrient deficiency	866926981	intra-chromosomal shuffling
Polyubiquitin	49	922915	SECCE5Rv1G0375290	5	867849427	867850365	867849896	Nutrient deficiency	866926981	intra-chromosomal shuffling
Egg cell-secreted protein 1.1	49	965260	SECCE5Rv1G0375300	5	867892107	867892376	8.67892e+08	Nutrient deficiency	866926981	intra-chromosomal shuffling
Protease inhibitor/seed storage/lipid transfer protein family protein	49	984272	SECCE5Rv1G0375310	5	867910908	867911597	8.67911e+08	Nutrient deficiency	866926981	intra-chromosomal shuffling
rRNA N-glycosidase	49	987654	SECCE5Rv1G0375320	5	867914274	867914996	867914635	Nutrient deficiency	866926981	intra-chromosomal shuffling
rRNA N-glycosidase	49	999004	SECCE5Rv1G0375330	5	867925016	867926954	867925985	Nutrient deficiency	866926981	intra-chromosomal shuffling
