# Supplementary material for: Population‐wide single‐pollen nuclei genotyping in rye sheds light on the genetic basis and environmental plasticity of meiotic recombination
Source: New Phytol. 2025 Oct 31;249(1):512–23. doi: 10.1111/nph.70656 (PMC12676071; doi:10.1111/nph.70656)
Supplement: Supplementary file 11 — Table S7 Annotation of SNPs near candidate genes. [file NPH-249-512-s001.xlsx]

## Sheet: 6
New Phytologist Supporting Information
Article title: Population-wide single-pollen nuclei genotyping in rye sheds light on the genetic basis and environmental plasticity of meiotic recombination
Authors: Christina Waesch, Noah Gaede, Yixuan Gao, Matilda Ehle, Axel Himmelbach, Joerg Fuchs, Susan E. Johnston, Steven Dreissig
Article acceptance date: 22 September 2025
candidate gene	rye gene ID (Lo7 v1)	gene start (bp)	gene end (bp)	chromosome	SNP position (bp)	reference allele (Lo7 v1)	alternative allele	SNP effect annotation
SHOC1	SECCE4Rv1G0224500	81175714	81184067	chr4R	80930975	A	C	C|intergenic_region|MODIFIER|SECCE4Rv1G0224480-SECCE4Rv1G0224500|SECCE4Rv1G0224480-SECCE4Rv1G0224500|intergenic_region|SECCE4Rv1G0224480-SECCE4Rv1G0224500|||n.80930975A>C||||||
SHOC1	SECCE4Rv1G0224500	81175714	81184067	chr4R	80930987	A	G	G|intergenic_region|MODIFIER|SECCE4Rv1G0224480-SECCE4Rv1G0224500|SECCE4Rv1G0224480-SECCE4Rv1G0224500|intergenic_region|SECCE4Rv1G0224480-SECCE4Rv1G0224500|||n.80930987A>G||||||
SHOC1	SECCE4Rv1G0224500	81175714	81184067	chr4R	80930988	C	T	T|intergenic_region|MODIFIER|SECCE4Rv1G0224480-SECCE4Rv1G0224500|SECCE4Rv1G0224480-SECCE4Rv1G0224500|intergenic_region|SECCE4Rv1G0224480-SECCE4Rv1G0224500|||n.80930988C>T||||||
MUS81	SECCE5Rv1G0326610	482262344	482274260	chr5R	482601611	C	T	T|upstream_gene_variant|MODIFIER|SECCE5Rv1G0326640|SECCE5Rv1G0326640|transcript|SECCE5Rv1G0326640.1|protein_coding||c.-179C>T|||||179|,T|intergenic_region|MODIFIER|SECCE5Rv1G0326610-SECCE5Rv1G0326640|SECCE5Rv1G0326610-SECCE5Rv1G0326640|intergenic_region|SECCE5Rv1G0326610-SECCE5Rv1G0326640|||n.482601611C>T||||||
MUS81	SECCE5Rv1G0326610	482262344	482274260	chr5R	482601674	C	A	A|upstream_gene_variant|MODIFIER|SECCE5Rv1G0326640|SECCE5Rv1G0326640|transcript|SECCE5Rv1G0326640.1|protein_coding||c.-116C>A|||||116|,A|intergenic_region|MODIFIER|SECCE5Rv1G0326610-SECCE5Rv1G0326640|SECCE5Rv1G0326610-SECCE5Rv1G0326640|intergenic_region|SECCE5Rv1G0326610-SECCE5Rv1G0326640|||n.482601674C>A||||||
MUS81	SECCE5Rv1G0326610	482262344	482274260	chr5R	482601675	C	T	T|upstream_gene_variant|MODIFIER|SECCE5Rv1G0326640|SECCE5Rv1G0326640|transcript|SECCE5Rv1G0326640.1|protein_coding||c.-115C>T|||||115|,T|intergenic_region|MODIFIER|SECCE5Rv1G0326610-SECCE5Rv1G0326640|SECCE5Rv1G0326610-SECCE5Rv1G0326640|intergenic_region|SECCE5Rv1G0326610-SECCE5Rv1G0326640|||n.482601675C>T||||||
MUS81	SECCE5Rv1G0326610	482262344	482274260	chr5R	482601721	T	C	C|upstream_gene_variant|MODIFIER|SECCE5Rv1G0326640|SECCE5Rv1G0326640|transcript|SECCE5Rv1G0326640.1|protein_coding||c.-69T>C|||||69|,C|intergenic_region|MODIFIER|SECCE5Rv1G0326610-SECCE5Rv1G0326640|SECCE5Rv1G0326610-SECCE5Rv1G0326640|intergenic_region|SECCE5Rv1G0326610-SECCE5Rv1G0326640|||n.482601721T>C||||||
MUS81	SECCE5Rv1G0326610	482262344	482274260	chr5R	482601737	T	C	C|upstream_gene_variant|MODIFIER|SECCE5Rv1G0326640|SECCE5Rv1G0326640|transcript|SECCE5Rv1G0326640.1|protein_coding||c.-53T>C|||||53|,C|intergenic_region|MODIFIER|SECCE5Rv1G0326610-SECCE5Rv1G0326640|SECCE5Rv1G0326610-SECCE5Rv1G0326640|intergenic_region|SECCE5Rv1G0326610-SECCE5Rv1G0326640|||n.482601737T>C||||||
MUS81	SECCE5Rv1G0326610	482262344	482274260	chr5R	482601750	C	T	T|upstream_gene_variant|MODIFIER|SECCE5Rv1G0326640|SECCE5Rv1G0326640|transcript|SECCE5Rv1G0326640.1|protein_coding||c.-40C>T|||||40|,T|intergenic_region|MODIFIER|SECCE5Rv1G0326610-SECCE5Rv1G0326640|SECCE5Rv1G0326610-SECCE5Rv1G0326640|intergenic_region|SECCE5Rv1G0326610-SECCE5Rv1G0326640|||n.482601750C>T||||||
MUS81	SECCE5Rv1G0326610	482262344	482274260	chr5R	482601777	T	C	C|upstream_gene_variant|MODIFIER|SECCE5Rv1G0326640|SECCE5Rv1G0326640|transcript|SECCE5Rv1G0326640.1|protein_coding||c.-13T>C|||||13|,C|intergenic_region|MODIFIER|SECCE5Rv1G0326610-SECCE5Rv1G0326640|SECCE5Rv1G0326610-SECCE5Rv1G0326640|intergenic_region|SECCE5Rv1G0326610-SECCE5Rv1G0326640|||n.482601777T>C||||||
