# Supplementary material for: Population‐wide single‐pollen nuclei genotyping in rye sheds light on the genetic basis and environmental plasticity of meiotic recombination
Source: New Phytol. 2025 Oct 31;249(1):512–23. doi: 10.1111/nph.70656 (PMC12676071; doi:10.1111/nph.70656)
Supplement: Supplementary file 12 — Table S8 Linkage disequilibrium between significant SNPs. Please note: Wiley is not responsible for the content or functionality of any Supporting Information supplied by the authors. Any queries (other than missing material) should be directed to the New Phytologist Central Office. [file NPH-249-512-s004.xlsx]

## Sheet: 8
New Phytologist Supporting Information
Article title: Population-wide single-pollen nuclei genotyping in rye sheds light on the genetic basis and environmental plasticity of meiotic recombination
Authors: Christina Waesch, Noah Gaede, Yixuan Gao, Matilda Ehle, Axel Himmelbach, Joerg Fuchs, Susan E. Johnston, Steven Dreissig
Article acceptance date: 22 September 2025
comparison	QTL chromosome 1	QTL position 1 (bp)	QTL chromosome 2	QTL position 2 (bp)	linkage disequilibrium (r-squared)
within-chromosome	chr1R	121221569	chr1R	449692513	0.00782714
within-chromosome	chr1R	121221569	chr1R	392956793	0.0012817
within-chromosome	chr1R	121221569	chr1R	668438018	0.000996158
within-chromosome	chr1R	121221569	chr1R	689253165	0.000673445
within-chromosome	chr1R	121221569	chr1R	658095815	0.000549269
within-chromosome	chr1R	121221569	chr1R	638349367	0.000346753
within-chromosome	chr1R	121221569	chr1R	692354228	3.49934e-05
within-chromosome	chr1R	121221569	chr1R	382303367	2.72842e-05
within-chromosome	chr1R	382303367	chr1R	392956793	0.0382867
within-chromosome	chr1R	382303367	chr1R	658095815	0.0312213
within-chromosome	chr1R	382303367	chr1R	638349367	0.00425697
within-chromosome	chr1R	382303367	chr1R	668438018	0.00220464
within-chromosome	chr1R	382303367	chr1R	449692513	0.00155416
within-chromosome	chr1R	382303367	chr1R	692354228	0.00153158
within-chromosome	chr1R	382303367	chr1R	689253165	0.0013034
within-chromosome	chr1R	392956793	chr1R	638349367	0.032274
within-chromosome	chr1R	392956793	chr1R	658095815	0.0134396
within-chromosome	chr1R	392956793	chr1R	449692513	0.0112992
within-chromosome	chr1R	392956793	chr1R	668438018	0.00910196
within-chromosome	chr1R	392956793	chr1R	692354228	0.00588722
within-chromosome	chr1R	392956793	chr1R	689253165	0.00295605
within-chromosome	chr1R	449692513	chr1R	638349367	0.0370413
within-chromosome	chr1R	449692513	chr1R	668438018	0.0124119
within-chromosome	chr1R	449692513	chr1R	658095815	0.00440089
within-chromosome	chr1R	449692513	chr1R	689253165	0.00164615
within-chromosome	chr1R	449692513	chr1R	692354228	0.00151408
within-chromosome	chr1R	638349367	chr1R	658095815	0.0395894
within-chromosome	chr1R	638349367	chr1R	668438018	0.0307541
within-chromosome	chr1R	638349367	chr1R	689253165	8.60621e-05
within-chromosome	chr1R	638349367	chr1R	692354228	5.43629e-05
within-chromosome	chr1R	658095815	chr1R	668438018	0.02243
within-chromosome	chr1R	658095815	chr1R	692354228	0.00127121
within-chromosome	chr1R	658095815	chr1R	689253165	0.000126703
within-chromosome	chr1R	668438018	chr1R	689253165	0.00218614
within-chromosome	chr1R	668438018	chr1R	692354228	0.00171663
within-chromosome	chr1R	689253165	chr1R	692354228	6.75313e-06
within-chromosome	chr2R	260280909	chr2R	888431932	0.0196935
within-chromosome	chr2R	260280909	chr2R	935931959	0.00197363
within-chromosome	chr2R	888431932	chr2R	935931959	0.000761671
within-chromosome	chr3R	145537564	chr3R	735504431	0.0277927
within-chromosome	chr3R	145537564	chr3R	948683700	0.0183031
within-chromosome	chr3R	145537564	chr3R	948683719	0.0101182
within-chromosome	chr3R	145537564	chr3R	163206003	0.00910819
within-chromosome	chr3R	145537564	chr3R	658323500	0.00435058
within-chromosome	chr3R	145537564	chr3R	889801062	0.00310524
within-chromosome	chr3R	145537564	chr3R	943568979	0.00116466
within-chromosome	chr3R	163206003	chr3R	948683700	0.0714854
within-chromosome	chr3R	163206003	chr3R	948683719	0.0416991
within-chromosome	chr3R	163206003	chr3R	735504431	0.0235163
within-chromosome	chr3R	163206003	chr3R	658323500	0.00740547
within-chromosome	chr3R	163206003	chr3R	943568979	0.000272368
within-chromosome	chr3R	163206003	chr3R	889801062	0.000149864
within-chromosome	chr3R	658323500	chr3R	948683700	0.0209409
within-chromosome	chr3R	658323500	chr3R	735504431	0.0140463
within-chromosome	chr3R	658323500	chr3R	948683719	0.0083023
within-chromosome	chr3R	658323500	chr3R	889801062	0.000230076
within-chromosome	chr3R	658323500	chr3R	943568979	9.35263e-05
within-chromosome	chr3R	735504431	chr3R	948683700	0.0345099
within-chromosome	chr3R	735504431	chr3R	948683719	0.021561
within-chromosome	chr3R	735504431	chr3R	889801062	0.000808589
within-chromosome	chr3R	735504431	chr3R	943568979	4.19682e-05
within-chromosome	chr3R	889801062	chr3R	948683700	0.00779825
within-chromosome	chr3R	889801062	chr3R	948683719	0.002074
within-chromosome	chr3R	889801062	chr3R	943568979	6.5106e-05
within-chromosome	chr3R	943568979	chr3R	948683719	0.00262603
within-chromosome	chr3R	943568979	chr3R	948683700	0.00142928
within-chromosome	chr4R	9776407	chr4R	759519287	0.00957675
within-chromosome	chr4R	9776407	chr4R	144830712	0.00593714
within-chromosome	chr4R	9776407	chr4R	628777300	0.0041901
within-chromosome	chr4R	9776407	chr4R	80907282	3.97847e-05
within-chromosome	chr4R	80907282	chr4R	144830712	0.0107307
within-chromosome	chr4R	80907282	chr4R	759519287	0.000584916
within-chromosome	chr4R	80907282	chr4R	628777300	0.00055574
within-chromosome	chr4R	144830712	chr4R	759519287	0.0256898
within-chromosome	chr4R	144830712	chr4R	628777300	0.000840865
within-chromosome	chr4R	628777300	chr4R	759519287	0.00512457
within-chromosome	chr5R	27838970	chr5R	629398583	0.0016868
within-chromosome	chr5R	27838970	chr5R	793169486	0.000726985
within-chromosome	chr5R	27838970	chr5R	866926981	0.000431963
within-chromosome	chr5R	27838970	chr5R	864519337	0.000190446
within-chromosome	chr5R	27838970	chr5R	50215046	0.00017575
within-chromosome	chr5R	27838970	chr5R	648380003	0.000136412
within-chromosome	chr5R	27838970	chr5R	483200765	5.90676e-05
within-chromosome	chr5R	27838970	chr5R	456850863	9.68322e-07
within-chromosome	chr5R	50215046	chr5R	483200765	0.00439582
within-chromosome	chr5R	50215046	chr5R	648380003	0.00227471
within-chromosome	chr5R	50215046	chr5R	864519337	0.00047087
within-chromosome	chr5R	50215046	chr5R	629398583	0.000231431
within-chromosome	chr5R	50215046	chr5R	456850863	9.09303e-05
within-chromosome	chr5R	50215046	chr5R	793169486	5.44168e-05
within-chromosome	chr5R	50215046	chr5R	866926981	1.49742e-05
within-chromosome	chr5R	456850863	chr5R	483200765	0.0114709
within-chromosome	chr5R	456850863	chr5R	793169486	0.000262
within-chromosome	chr5R	456850863	chr5R	648380003	0.00023181
within-chromosome	chr5R	456850863	chr5R	864519337	0.000149807
within-chromosome	chr5R	456850863	chr5R	629398583	2.03988e-05
within-chromosome	chr5R	456850863	chr5R	866926981	1.2455e-06
within-chromosome	chr5R	483200765	chr5R	866926981	0.00444978
within-chromosome	chr5R	483200765	chr5R	629398583	0.00351508
within-chromosome	chr5R	483200765	chr5R	793169486	0.00154658
within-chromosome	chr5R	483200765	chr5R	864519337	0.000408439
within-chromosome	chr5R	483200765	chr5R	648380003	2.9475e-07
within-chromosome	chr5R	629398583	chr5R	866926981	0.00779304
within-chromosome	chr5R	629398583	chr5R	793169486	0.00569917
within-chromosome	chr5R	629398583	chr5R	648380003	0.000629322
within-chromosome	chr5R	629398583	chr5R	864519337	0.000373244
within-chromosome	chr5R	648380003	chr5R	793169486	0.00247257
within-chromosome	chr5R	648380003	chr5R	864519337	0.00100657
within-chromosome	chr5R	648380003	chr5R	866926981	0.000157223
within-chromosome	chr5R	793169486	chr5R	866926981	0.000362649
within-chromosome	chr5R	793169486	chr5R	864519337	5.67766e-06
within-chromosome	chr5R	864519337	chr5R	866926981	0.00447011
within-chromosome	chr6R	680788388	chr6R	725996264	0.0564375
within-chromosome	chr6R	680788388	chr6R	822647598	0.0189399
within-chromosome	chr6R	680788388	chr6R	848934636	0.0045945
within-chromosome	chr6R	680788388	chr6R	850934300	9.91485e-05
within-chromosome	chr6R	725996264	chr6R	822647598	0.0146116
within-chromosome	chr6R	725996264	chr6R	850934300	0.000797045
within-chromosome	chr6R	725996264	chr6R	848934636	9.55143e-05
within-chromosome	chr6R	822647598	chr6R	850934300	9.09794e-05
within-chromosome	chr6R	822647598	chr6R	848934636	2.97316e-06
within-chromosome	chr6R	848934636	chr6R	850934300	0.000389735
within-chromosome	chr7R	8208063	chr7R	881635423	0.0455664
within-chromosome	chr7R	8208063	chr7R	884514619	0.0136572
within-chromosome	chr7R	8208063	chr7R	625554991	0.0127469
within-chromosome	chr7R	8208063	chr7R	27188612	0.00749941
within-chromosome	chr7R	8208063	chr7R	120701076	0.00368925
within-chromosome	chr7R	8208063	chr7R	845229059	0.000547429
within-chromosome	chr7R	27188612	chr7R	625554991	0.0061397
within-chromosome	chr7R	27188612	chr7R	120701076	0.00266673
within-chromosome	chr7R	27188612	chr7R	884514619	0.0015054
within-chromosome	chr7R	27188612	chr7R	845229059	0.000898846
within-chromosome	chr7R	27188612	chr7R	881635423	0.000160418
within-chromosome	chr7R	120701076	chr7R	625554991	0.0175195
within-chromosome	chr7R	120701076	chr7R	881635423	0.00725845
within-chromosome	chr7R	120701076	chr7R	845229059	0.00669222
within-chromosome	chr7R	120701076	chr7R	884514619	6.80097e-07
within-chromosome	chr7R	625554991	chr7R	881635423	0.0134218
within-chromosome	chr7R	625554991	chr7R	884514619	0.00326728
within-chromosome	chr7R	625554991	chr7R	845229059	1.51669e-06
within-chromosome	chr7R	845229059	chr7R	884514619	0.0031153
within-chromosome	chr7R	845229059	chr7R	881635423	0.000130044
within-chromosome	chr7R	881635423	chr7R	884514619	0.0103751
between-chromosome	chr1R	121221569	chr2R	260280909	0.000242693
between-chromosome	chr1R	121221569	chr2R	888431932	0.00263806
between-chromosome	chr1R	121221569	chr2R	935931959	0.00287704
between-chromosome	chr1R	121221569	chr3R	145537564	0.000432679
between-chromosome	chr1R	121221569	chr3R	163206003	0.000286407
between-chromosome	chr1R	121221569	chr3R	658323500	0.00259696
between-chromosome	chr1R	121221569	chr3R	735504431	0.000185371
between-chromosome	chr1R	121221569	chr3R	889801062	0.000551832
between-chromosome	chr1R	121221569	chr3R	943568979	2.61042e-05
between-chromosome	chr1R	121221569	chr3R	948683700	0.00130737
between-chromosome	chr1R	121221569	chr3R	948683719	0.000657031
between-chromosome	chr1R	121221569	chr4R	9776407	0.00402029
between-chromosome	chr1R	121221569	chr4R	80907282	0.000207549
between-chromosome	chr1R	121221569	chr4R	144830712	0.000105903
between-chromosome	chr1R	121221569	chr4R	628777300	0.00225244
between-chromosome	chr1R	121221569	chr4R	759519287	7.73057e-08
between-chromosome	chr1R	121221569	chr5R	27838970	0.00126967
between-chromosome	chr1R	121221569	chr5R	50215046	0.000597951
between-chromosome	chr1R	121221569	chr5R	456850863	0.000309696
between-chromosome	chr1R	121221569	chr5R	483200765	0.000500883
between-chromosome	chr1R	121221569	chr5R	629398583	0.000161094
between-chromosome	chr1R	121221569	chr5R	648380003	4.82034e-05
between-chromosome	chr1R	121221569	chr5R	793169486	0.000151705
between-chromosome	chr1R	121221569	chr5R	864519337	0.00147525
between-chromosome	chr1R	121221569	chr5R	866926981	0.00067432
between-chromosome	chr1R	121221569	chr6R	680788388	0.000106117
between-chromosome	chr1R	121221569	chr6R	725996264	1.9456e-07
between-chromosome	chr1R	121221569	chr6R	822647598	0.00414832
between-chromosome	chr1R	121221569	chr6R	848934636	0.000205976
between-chromosome	chr1R	121221569	chr6R	850934300	0.00146364
between-chromosome	chr1R	121221569	chr7R	8208063	0.00162984
between-chromosome	chr1R	121221569	chr7R	27188612	0.000223527
between-chromosome	chr1R	121221569	chr7R	120701076	0.000298958
between-chromosome	chr1R	121221569	chr7R	625554991	0.000491902
between-chromosome	chr1R	121221569	chr7R	845229059	0.00137158
between-chromosome	chr1R	121221569	chr7R	881635423	0.00112092
between-chromosome	chr1R	121221569	chr7R	884514619	0.000474919
between-chromosome	chr1R	382303367	chr2R	260280909	0.0101917
between-chromosome	chr1R	382303367	chr2R	888431932	0.00205609
between-chromosome	chr1R	382303367	chr2R	935931959	0.00150459
between-chromosome	chr1R	382303367	chr3R	145537564	0.00523874
between-chromosome	chr1R	382303367	chr3R	163206003	0.0107895
between-chromosome	chr1R	382303367	chr3R	658323500	0.00102715
between-chromosome	chr1R	382303367	chr3R	735504431	0.00439306
between-chromosome	chr1R	382303367	chr3R	889801062	0.00141939
between-chromosome	chr1R	382303367	chr3R	943568979	0.000776527
between-chromosome	chr1R	382303367	chr3R	948683700	0.00288433
between-chromosome	chr1R	382303367	chr3R	948683719	0.00134972
between-chromosome	chr1R	382303367	chr4R	9776407	0.000623259
between-chromosome	chr1R	382303367	chr4R	80907282	0.000712053
between-chromosome	chr1R	382303367	chr4R	144830712	0.0106516
between-chromosome	chr1R	382303367	chr4R	628777300	0.000205846
between-chromosome	chr1R	382303367	chr4R	759519287	0.000314667
between-chromosome	chr1R	382303367	chr5R	27838970	0.000534964
between-chromosome	chr1R	382303367	chr5R	50215046	0.000346762
between-chromosome	chr1R	382303367	chr5R	456850863	4.82359e-05
between-chromosome	chr1R	382303367	chr5R	483200765	1.40791e-06
between-chromosome	chr1R	382303367	chr5R	629398583	0.000112605
between-chromosome	chr1R	382303367	chr5R	648380003	1.47475e-05
between-chromosome	chr1R	382303367	chr5R	793169486	1.47262e-05
between-chromosome	chr1R	382303367	chr5R	864519337	0.000381969
between-chromosome	chr1R	382303367	chr5R	866926981	0.00107214
between-chromosome	chr1R	382303367	chr6R	680788388	0.00138153
between-chromosome	chr1R	382303367	chr6R	725996264	0.00229526
between-chromosome	chr1R	382303367	chr6R	822647598	0.00575914
between-chromosome	chr1R	382303367	chr6R	848934636	8.0884e-06
between-chromosome	chr1R	382303367	chr6R	850934300	7.54691e-05
between-chromosome	chr1R	382303367	chr7R	8208063	0.00268912
between-chromosome	chr1R	382303367	chr7R	27188612	0.00162077
between-chromosome	chr1R	382303367	chr7R	120701076	8.85738e-07
between-chromosome	chr1R	382303367	chr7R	625554991	0.00184718
between-chromosome	chr1R	382303367	chr7R	845229059	0.000260563
between-chromosome	chr1R	382303367	chr7R	881635423	0.000236172
between-chromosome	chr1R	382303367	chr7R	884514619	0.00805085
between-chromosome	chr1R	392956793	chr2R	260280909	0.0218793
between-chromosome	chr1R	392956793	chr2R	888431932	0.00115146
between-chromosome	chr1R	392956793	chr2R	935931959	0.018245
between-chromosome	chr1R	392956793	chr3R	145537564	0.0191012
between-chromosome	chr1R	392956793	chr3R	163206003	0.0192822
between-chromosome	chr1R	392956793	chr3R	658323500	0.000838094
between-chromosome	chr1R	392956793	chr3R	735504431	0.0108867
between-chromosome	chr1R	392956793	chr3R	889801062	0.0025426
between-chromosome	chr1R	392956793	chr3R	943568979	0.000647639
between-chromosome	chr1R	392956793	chr3R	948683700	0.0359337
between-chromosome	chr1R	392956793	chr3R	948683719	0.0169279
between-chromosome	chr1R	392956793	chr4R	9776407	0.00135356
between-chromosome	chr1R	392956793	chr4R	80907282	0.000472126
between-chromosome	chr1R	392956793	chr4R	144830712	0.0333776
between-chromosome	chr1R	392956793	chr4R	628777300	0.00344969
between-chromosome	chr1R	392956793	chr4R	759519287	0.0117825
between-chromosome	chr1R	392956793	chr5R	27838970	1.63322e-05
between-chromosome	chr1R	392956793	chr5R	50215046	0.0014216
between-chromosome	chr1R	392956793	chr5R	456850863	0.00133566
between-chromosome	chr1R	392956793	chr5R	483200765	0.0149481
between-chromosome	chr1R	392956793	chr5R	629398583	0.0107478
between-chromosome	chr1R	392956793	chr5R	648380003	7.86526e-06
between-chromosome	chr1R	392956793	chr5R	793169486	0.00226377
between-chromosome	chr1R	392956793	chr5R	864519337	0.000128305
between-chromosome	chr1R	392956793	chr5R	866926981	0.00553405
between-chromosome	chr1R	392956793	chr6R	680788388	0.0323084
between-chromosome	chr1R	392956793	chr6R	725996264	0.0243888
between-chromosome	chr1R	392956793	chr6R	822647598	0.00643098
between-chromosome	chr1R	392956793	chr6R	848934636	0.00303106
between-chromosome	chr1R	392956793	chr6R	850934300	0.00073076
between-chromosome	chr1R	392956793	chr7R	8208063	0.0166293
between-chromosome	chr1R	392956793	chr7R	27188612	0.000847363
between-chromosome	chr1R	392956793	chr7R	120701076	0.00504136
between-chromosome	chr1R	392956793	chr7R	625554991	0.0109141
between-chromosome	chr1R	392956793	chr7R	845229059	0.00020807
between-chromosome	chr1R	392956793	chr7R	881635423	0.0165073
between-chromosome	chr1R	392956793	chr7R	884514619	0.00180011
between-chromosome	chr1R	449692513	chr2R	260280909	0.0132241
between-chromosome	chr1R	449692513	chr2R	888431932	0.00549315
between-chromosome	chr1R	449692513	chr2R	935931959	0.00508604
between-chromosome	chr1R	449692513	chr3R	145537564	0.00593079
between-chromosome	chr1R	449692513	chr3R	163206003	0.0176103
between-chromosome	chr1R	449692513	chr3R	658323500	0.0101153
between-chromosome	chr1R	449692513	chr3R	735504431	0.0123698
between-chromosome	chr1R	449692513	chr3R	889801062	0.00293331
between-chromosome	chr1R	449692513	chr3R	943568979	0.00199928
between-chromosome	chr1R	449692513	chr3R	948683700	0.03525
between-chromosome	chr1R	449692513	chr3R	948683719	0.0186853
between-chromosome	chr1R	449692513	chr4R	9776407	0.00330899
between-chromosome	chr1R	449692513	chr4R	80907282	0.00025585
between-chromosome	chr1R	449692513	chr4R	144830712	0.0132299
between-chromosome	chr1R	449692513	chr4R	628777300	0.00598788
between-chromosome	chr1R	449692513	chr4R	759519287	0.0156254
between-chromosome	chr1R	449692513	chr5R	27838970	0.000161235
between-chromosome	chr1R	449692513	chr5R	50215046	0.00201231
between-chromosome	chr1R	449692513	chr5R	456850863	0.000361126
between-chromosome	chr1R	449692513	chr5R	483200765	0.0100516
between-chromosome	chr1R	449692513	chr5R	629398583	0.0189187
between-chromosome	chr1R	449692513	chr5R	648380003	0.00039107
between-chromosome	chr1R	449692513	chr5R	793169486	0.00654578
between-chromosome	chr1R	449692513	chr5R	864519337	0.00217528
between-chromosome	chr1R	449692513	chr5R	866926981	0.00604288
between-chromosome	chr1R	449692513	chr6R	680788388	0.0424497
between-chromosome	chr1R	449692513	chr6R	725996264	0.021293
between-chromosome	chr1R	449692513	chr6R	822647598	0.00737008
between-chromosome	chr1R	449692513	chr6R	848934636	0.00745756
between-chromosome	chr1R	449692513	chr6R	850934300	6.17717e-05
between-chromosome	chr1R	449692513	chr7R	8208063	0.0520709
between-chromosome	chr1R	449692513	chr7R	27188612	0.00131095
between-chromosome	chr1R	449692513	chr7R	120701076	0.00817685
between-chromosome	chr1R	449692513	chr7R	625554991	0.00869056
between-chromosome	chr1R	449692513	chr7R	845229059	0.00040977
between-chromosome	chr1R	449692513	chr7R	881635423	0.0167408
between-chromosome	chr1R	449692513	chr7R	884514619	0.00280298
between-chromosome	chr1R	638349367	chr2R	260280909	0.0488682
between-chromosome	chr1R	638349367	chr2R	888431932	0.00943904
between-chromosome	chr1R	638349367	chr2R	935931959	0.0182698
between-chromosome	chr1R	638349367	chr3R	145537564	0.0244112
between-chromosome	chr1R	638349367	chr3R	163206003	0.0632717
between-chromosome	chr1R	638349367	chr3R	658323500	0.0234914
between-chromosome	chr1R	638349367	chr3R	735504431	0.0572357
between-chromosome	chr1R	638349367	chr3R	889801062	0.00199047
between-chromosome	chr1R	638349367	chr3R	943568979	0.000149263
between-chromosome	chr1R	638349367	chr3R	948683700	0.0426597
between-chromosome	chr1R	638349367	chr3R	948683719	0.017741
between-chromosome	chr1R	638349367	chr4R	9776407	0.0164381
between-chromosome	chr1R	638349367	chr4R	80907282	0.001259
between-chromosome	chr1R	638349367	chr4R	144830712	0.0278855
between-chromosome	chr1R	638349367	chr4R	628777300	0.0113813
between-chromosome	chr1R	638349367	chr4R	759519287	0.0157378
between-chromosome	chr1R	638349367	chr5R	27838970	0.00226579
between-chromosome	chr1R	638349367	chr5R	50215046	0.000118334
between-chromosome	chr1R	638349367	chr5R	456850863	0.00222534
between-chromosome	chr1R	638349367	chr5R	483200765	0.0270442
between-chromosome	chr1R	638349367	chr5R	629398583	0.0298728
between-chromosome	chr1R	638349367	chr5R	648380003	0.0020814
between-chromosome	chr1R	638349367	chr5R	793169486	0.00556416
between-chromosome	chr1R	638349367	chr5R	864519337	7.75555e-05
between-chromosome	chr1R	638349367	chr5R	866926981	0.0461938
between-chromosome	chr1R	638349367	chr6R	680788388	0.0799914
between-chromosome	chr1R	638349367	chr6R	725996264	0.0734129
between-chromosome	chr1R	638349367	chr6R	822647598	0.0158086
between-chromosome	chr1R	638349367	chr6R	848934636	5.02979e-05
between-chromosome	chr1R	638349367	chr6R	850934300	0.000657439
between-chromosome	chr1R	638349367	chr7R	8208063	0.0669366
between-chromosome	chr1R	638349367	chr7R	27188612	1.91486e-05
between-chromosome	chr1R	638349367	chr7R	120701076	0.00946874
between-chromosome	chr1R	638349367	chr7R	625554991	0.0399925
between-chromosome	chr1R	638349367	chr7R	845229059	0.000272111
between-chromosome	chr1R	638349367	chr7R	881635423	0.0386903
between-chromosome	chr1R	638349367	chr7R	884514619	0.00754126
between-chromosome	chr1R	658095815	chr2R	260280909	0.00634976
between-chromosome	chr1R	658095815	chr2R	888431932	0.00132611
between-chromosome	chr1R	658095815	chr2R	935931959	0.00127478
between-chromosome	chr1R	658095815	chr3R	145537564	0.00843325
between-chromosome	chr1R	658095815	chr3R	163206003	0.0142902
between-chromosome	chr1R	658095815	chr3R	658323500	0.00740723
between-chromosome	chr1R	658095815	chr3R	735504431	0.0331003
between-chromosome	chr1R	658095815	chr3R	889801062	0.00402022
between-chromosome	chr1R	658095815	chr3R	943568979	0.004262
between-chromosome	chr1R	658095815	chr3R	948683700	0.0172528
between-chromosome	chr1R	658095815	chr3R	948683719	0.00269114
between-chromosome	chr1R	658095815	chr4R	9776407	0.0201204
between-chromosome	chr1R	658095815	chr4R	80907282	0.00277253
between-chromosome	chr1R	658095815	chr4R	144830712	0.0169543
between-chromosome	chr1R	658095815	chr4R	628777300	0.00873946
between-chromosome	chr1R	658095815	chr4R	759519287	0.015308
between-chromosome	chr1R	658095815	chr5R	27838970	0.000849972
between-chromosome	chr1R	658095815	chr5R	50215046	0.00111919
between-chromosome	chr1R	658095815	chr5R	456850863	0.000133868
between-chromosome	chr1R	658095815	chr5R	483200765	0.0090272
between-chromosome	chr1R	658095815	chr5R	629398583	0.0131196
between-chromosome	chr1R	658095815	chr5R	648380003	0.00280485
between-chromosome	chr1R	658095815	chr5R	793169486	0.0060602
between-chromosome	chr1R	658095815	chr5R	864519337	0.00108128
between-chromosome	chr1R	658095815	chr5R	866926981	0.0016668
between-chromosome	chr1R	658095815	chr6R	680788388	0.0222411
between-chromosome	chr1R	658095815	chr6R	725996264	0.04834
between-chromosome	chr1R	658095815	chr6R	822647598	0.00659775
between-chromosome	chr1R	658095815	chr6R	848934636	2.33346e-05
between-chromosome	chr1R	658095815	chr6R	850934300	0.000104499
between-chromosome	chr1R	658095815	chr7R	8208063	0.0467805
between-chromosome	chr1R	658095815	chr7R	27188612	0.000523413
between-chromosome	chr1R	658095815	chr7R	120701076	0.00893345
between-chromosome	chr1R	658095815	chr7R	625554991	0.0156314
between-chromosome	chr1R	658095815	chr7R	845229059	8.07272e-05
between-chromosome	chr1R	658095815	chr7R	881635423	0.00840634
between-chromosome	chr1R	658095815	chr7R	884514619	0.0116751
between-chromosome	chr1R	668438018	chr2R	260280909	0.00805073
between-chromosome	chr1R	668438018	chr2R	888431932	0.00359854
between-chromosome	chr1R	668438018	chr2R	935931959	0.0048373
between-chromosome	chr1R	668438018	chr3R	145537564	0.000533974
between-chromosome	chr1R	668438018	chr3R	163206003	0.0152374
between-chromosome	chr1R	668438018	chr3R	658323500	0.0121656
between-chromosome	chr1R	668438018	chr3R	735504431	0.0157803
between-chromosome	chr1R	668438018	chr3R	889801062	6.587e-06
between-chromosome	chr1R	668438018	chr3R	943568979	0.0045611
between-chromosome	chr1R	668438018	chr3R	948683700	0.0202852
between-chromosome	chr1R	668438018	chr3R	948683719	0.0102119
between-chromosome	chr1R	668438018	chr4R	9776407	0.00574425
between-chromosome	chr1R	668438018	chr4R	80907282	0.000945596
between-chromosome	chr1R	668438018	chr4R	144830712	0.0209703
between-chromosome	chr1R	668438018	chr4R	628777300	0.00399658
between-chromosome	chr1R	668438018	chr4R	759519287	0.00207148
between-chromosome	chr1R	668438018	chr5R	27838970	6.67322e-06
between-chromosome	chr1R	668438018	chr5R	50215046	0.000500121
between-chromosome	chr1R	668438018	chr5R	456850863	0.000121992
between-chromosome	chr1R	668438018	chr5R	483200765	0.0161822
between-chromosome	chr1R	668438018	chr5R	629398583	0.00394685
between-chromosome	chr1R	668438018	chr5R	648380003	0.00191064
between-chromosome	chr1R	668438018	chr5R	793169486	0.00389759
between-chromosome	chr1R	668438018	chr5R	864519337	0.000392201
between-chromosome	chr1R	668438018	chr5R	866926981	0.00114342
between-chromosome	chr1R	668438018	chr6R	680788388	0.0150424
between-chromosome	chr1R	668438018	chr6R	725996264	0.00923452
between-chromosome	chr1R	668438018	chr6R	822647598	0.00904328
between-chromosome	chr1R	668438018	chr6R	848934636	0.00092415
between-chromosome	chr1R	668438018	chr6R	850934300	2.35559e-05
between-chromosome	chr1R	668438018	chr7R	8208063	0.0402743
between-chromosome	chr1R	668438018	chr7R	27188612	0.00137874
between-chromosome	chr1R	668438018	chr7R	120701076	0.00265325
between-chromosome	chr1R	668438018	chr7R	625554991	0.00533588
between-chromosome	chr1R	668438018	chr7R	845229059	0.00235848
between-chromosome	chr1R	668438018	chr7R	881635423	0.0156823
between-chromosome	chr1R	668438018	chr7R	884514619	0.0242363
between-chromosome	chr1R	689253165	chr2R	260280909	0.00301772
between-chromosome	chr1R	689253165	chr2R	888431932	0.00715611
between-chromosome	chr1R	689253165	chr2R	935931959	0.000486236
between-chromosome	chr1R	689253165	chr3R	145537564	0.00203491
between-chromosome	chr1R	689253165	chr3R	163206003	0.000948187
between-chromosome	chr1R	689253165	chr3R	658323500	0.00400433
between-chromosome	chr1R	689253165	chr3R	735504431	0.00549933
between-chromosome	chr1R	689253165	chr3R	889801062	0.000586691
between-chromosome	chr1R	689253165	chr3R	943568979	0.000160371
between-chromosome	chr1R	689253165	chr3R	948683700	0.00870617
between-chromosome	chr1R	689253165	chr3R	948683719	0.00382472
between-chromosome	chr1R	689253165	chr4R	9776407	0.00334578
between-chromosome	chr1R	689253165	chr4R	80907282	0.000255909
between-chromosome	chr1R	689253165	chr4R	144830712	0.00334485
between-chromosome	chr1R	689253165	chr4R	628777300	0.000146826
between-chromosome	chr1R	689253165	chr4R	759519287	6.52541e-05
between-chromosome	chr1R	689253165	chr5R	27838970	0.000722634
between-chromosome	chr1R	689253165	chr5R	50215046	0.000444157
between-chromosome	chr1R	689253165	chr5R	456850863	0.000109177
between-chromosome	chr1R	689253165	chr5R	483200765	0.00214536
between-chromosome	chr1R	689253165	chr5R	629398583	0.00113529
between-chromosome	chr1R	689253165	chr5R	648380003	0.000693448
between-chromosome	chr1R	689253165	chr5R	793169486	0.000637291
between-chromosome	chr1R	689253165	chr5R	864519337	0.00116117
between-chromosome	chr1R	689253165	chr5R	866926981	0.00829126
between-chromosome	chr1R	689253165	chr6R	680788388	0.00694653
between-chromosome	chr1R	689253165	chr6R	725996264	0.00470407
between-chromosome	chr1R	689253165	chr6R	822647598	0.00364357
between-chromosome	chr1R	689253165	chr6R	848934636	0.000378606
between-chromosome	chr1R	689253165	chr6R	850934300	4.67258e-05
between-chromosome	chr1R	689253165	chr7R	8208063	0.00585241
between-chromosome	chr1R	689253165	chr7R	27188612	0.000253689
between-chromosome	chr1R	689253165	chr7R	120701076	0.000540996
between-chromosome	chr1R	689253165	chr7R	625554991	0.000696466
between-chromosome	chr1R	689253165	chr7R	845229059	0.00125769
between-chromosome	chr1R	689253165	chr7R	881635423	0.00346138
between-chromosome	chr1R	689253165	chr7R	884514619	0.00208544
between-chromosome	chr1R	692354228	chr2R	260280909	0.000749618
between-chromosome	chr1R	692354228	chr2R	888431932	0.000399533
between-chromosome	chr1R	692354228	chr2R	935931959	0.00552993
between-chromosome	chr1R	692354228	chr3R	145537564	0.000334417
between-chromosome	chr1R	692354228	chr3R	163206003	0.000417424
between-chromosome	chr1R	692354228	chr3R	658323500	4.82653e-06
between-chromosome	chr1R	692354228	chr3R	735504431	0.000223123
between-chromosome	chr1R	692354228	chr3R	889801062	7.98933e-05
between-chromosome	chr1R	692354228	chr3R	943568979	7.06151e-06
between-chromosome	chr1R	692354228	chr3R	948683700	0.00191929
between-chromosome	chr1R	692354228	chr3R	948683719	0.000654592
between-chromosome	chr1R	692354228	chr4R	9776407	0.000747371
between-chromosome	chr1R	692354228	chr4R	80907282	0.00148105
between-chromosome	chr1R	692354228	chr4R	144830712	0.00345409
between-chromosome	chr1R	692354228	chr4R	628777300	0.000559572
between-chromosome	chr1R	692354228	chr4R	759519287	0.00679676
between-chromosome	chr1R	692354228	chr5R	27838970	0.000169411
between-chromosome	chr1R	692354228	chr5R	50215046	0.000577433
between-chromosome	chr1R	692354228	chr5R	456850863	0.000445665
between-chromosome	chr1R	692354228	chr5R	483200765	0.00051171
between-chromosome	chr1R	692354228	chr5R	629398583	0.00162692
between-chromosome	chr1R	692354228	chr5R	648380003	0.000317398
between-chromosome	chr1R	692354228	chr5R	793169486	0.00316412
between-chromosome	chr1R	692354228	chr5R	864519337	0.00271089
between-chromosome	chr1R	692354228	chr5R	866926981	0.00106714
between-chromosome	chr1R	692354228	chr6R	680788388	5.85674e-06
between-chromosome	chr1R	692354228	chr6R	725996264	0.00606727
between-chromosome	chr1R	692354228	chr6R	822647598	0.00052443
between-chromosome	chr1R	692354228	chr6R	848934636	0.000368043
between-chromosome	chr1R	692354228	chr6R	850934300	0.000219066
between-chromosome	chr1R	692354228	chr7R	8208063	0.000804162
between-chromosome	chr1R	692354228	chr7R	27188612	0.00181634
between-chromosome	chr1R	692354228	chr7R	120701076	0.000920989
between-chromosome	chr1R	692354228	chr7R	625554991	4.34214e-07
between-chromosome	chr1R	692354228	chr7R	845229059	0.00185951
between-chromosome	chr1R	692354228	chr7R	881635423	0.000159112
between-chromosome	chr1R	692354228	chr7R	884514619	0.000324921
between-chromosome	chr2R	260280909	chr3R	145537564	0.0403808
between-chromosome	chr2R	260280909	chr3R	163206003	0.0154258
between-chromosome	chr2R	260280909	chr3R	658323500	0.00137316
between-chromosome	chr2R	260280909	chr3R	735504431	0.0202673
between-chromosome	chr2R	260280909	chr3R	889801062	0.00408737
between-chromosome	chr2R	260280909	chr3R	943568979	6.54057e-05
between-chromosome	chr2R	260280909	chr3R	948683700	0.0215535
between-chromosome	chr2R	260280909	chr3R	948683719	0.000428786
between-chromosome	chr2R	260280909	chr4R	9776407	0.0115372
between-chromosome	chr2R	260280909	chr4R	80907282	0.000116022
between-chromosome	chr2R	260280909	chr4R	144830712	0.0286551
between-chromosome	chr2R	260280909	chr4R	628777300	0.00283941
between-chromosome	chr2R	260280909	chr4R	759519287	0.0125206
between-chromosome	chr2R	260280909	chr5R	27838970	0.000715776
between-chromosome	chr2R	260280909	chr5R	50215046	0.00243237
between-chromosome	chr2R	260280909	chr5R	456850863	0.00126541
between-chromosome	chr2R	260280909	chr5R	483200765	0.0122998
between-chromosome	chr2R	260280909	chr5R	629398583	0.00752811
between-chromosome	chr2R	260280909	chr5R	648380003	1.20742e-05
between-chromosome	chr2R	260280909	chr5R	793169486	0.00222516
between-chromosome	chr2R	260280909	chr5R	864519337	0.00322
between-chromosome	chr2R	260280909	chr5R	866926981	0.00969918
between-chromosome	chr2R	260280909	chr6R	680788388	0.0126834
between-chromosome	chr2R	260280909	chr6R	725996264	0.0387668
between-chromosome	chr2R	260280909	chr6R	822647598	0.0112602
between-chromosome	chr2R	260280909	chr6R	848934636	0.0018222
between-chromosome	chr2R	260280909	chr6R	850934300	3.00903e-05
between-chromosome	chr2R	260280909	chr7R	8208063	0.0213226
between-chromosome	chr2R	260280909	chr7R	27188612	0.000210972
between-chromosome	chr2R	260280909	chr7R	120701076	0.00342805
between-chromosome	chr2R	260280909	chr7R	625554991	0.0150193
between-chromosome	chr2R	260280909	chr7R	845229059	3.3061e-05
between-chromosome	chr2R	260280909	chr7R	881635423	0.0233914
between-chromosome	chr2R	260280909	chr7R	884514619	0.010411
between-chromosome	chr2R	888431932	chr3R	145537564	0.00583893
between-chromosome	chr2R	888431932	chr3R	163206003	0.00799117
between-chromosome	chr2R	888431932	chr3R	658323500	0.00293315
between-chromosome	chr2R	888431932	chr3R	735504431	0.00667444
between-chromosome	chr2R	888431932	chr3R	889801062	7.78068e-06
between-chromosome	chr2R	888431932	chr3R	943568979	0.00010924
between-chromosome	chr2R	888431932	chr3R	948683700	0.00385213
between-chromosome	chr2R	888431932	chr3R	948683719	0.000119158
between-chromosome	chr2R	888431932	chr4R	9776407	0.00560343
between-chromosome	chr2R	888431932	chr4R	80907282	0.000709335
between-chromosome	chr2R	888431932	chr4R	144830712	0.0131374
between-chromosome	chr2R	888431932	chr4R	628777300	0.00826654
between-chromosome	chr2R	888431932	chr4R	759519287	0.00896718
between-chromosome	chr2R	888431932	chr5R	27838970	0.000527118
between-chromosome	chr2R	888431932	chr5R	50215046	0.00441391
between-chromosome	chr2R	888431932	chr5R	456850863	0.000126718
between-chromosome	chr2R	888431932	chr5R	483200765	0.0012338
between-chromosome	chr2R	888431932	chr5R	629398583	0.0134446
between-chromosome	chr2R	888431932	chr5R	648380003	6.82656e-06
between-chromosome	chr2R	888431932	chr5R	793169486	0.000431845
between-chromosome	chr2R	888431932	chr5R	864519337	0.00370711
between-chromosome	chr2R	888431932	chr5R	866926981	0.000183314
between-chromosome	chr2R	888431932	chr6R	680788388	0.00751566
between-chromosome	chr2R	888431932	chr6R	725996264	0.00404447
between-chromosome	chr2R	888431932	chr6R	822647598	0.00578754
between-chromosome	chr2R	888431932	chr6R	848934636	0.00043982
between-chromosome	chr2R	888431932	chr6R	850934300	0.000543084
between-chromosome	chr2R	888431932	chr7R	8208063	0.0032477
between-chromosome	chr2R	888431932	chr7R	27188612	6.55605e-05
between-chromosome	chr2R	888431932	chr7R	120701076	1.54363e-06
between-chromosome	chr2R	888431932	chr7R	625554991	0.00623901
between-chromosome	chr2R	888431932	chr7R	845229059	0.0020335
between-chromosome	chr2R	888431932	chr7R	881635423	0.0109961
between-chromosome	chr2R	888431932	chr7R	884514619	0.00359518
between-chromosome	chr2R	935931959	chr3R	145537564	0.00135841
between-chromosome	chr2R	935931959	chr3R	163206003	0.00770459
between-chromosome	chr2R	935931959	chr3R	658323500	0.00123628
between-chromosome	chr2R	935931959	chr3R	735504431	0.00572268
between-chromosome	chr2R	935931959	chr3R	889801062	0.000366947
between-chromosome	chr2R	935931959	chr3R	943568979	0.00276956
between-chromosome	chr2R	935931959	chr3R	948683700	0.003725
between-chromosome	chr2R	935931959	chr3R	948683719	0.00331769
between-chromosome	chr2R	935931959	chr4R	9776407	0.000343376
between-chromosome	chr2R	935931959	chr4R	80907282	8.0687e-05
between-chromosome	chr2R	935931959	chr4R	144830712	0.00232853
between-chromosome	chr2R	935931959	chr4R	628777300	0.00075621
between-chromosome	chr2R	935931959	chr4R	759519287	0.00774444
between-chromosome	chr2R	935931959	chr5R	27838970	0.000559391
between-chromosome	chr2R	935931959	chr5R	50215046	0.000811728
between-chromosome	chr2R	935931959	chr5R	456850863	0.000300996
between-chromosome	chr2R	935931959	chr5R	483200765	0.0043782
between-chromosome	chr2R	935931959	chr5R	629398583	0.000323013
between-chromosome	chr2R	935931959	chr5R	648380003	0.000336888
between-chromosome	chr2R	935931959	chr5R	793169486	0.0056385
between-chromosome	chr2R	935931959	chr5R	864519337	6.47669e-05
between-chromosome	chr2R	935931959	chr5R	866926981	0.00347667
between-chromosome	chr2R	935931959	chr6R	680788388	0.0101005
between-chromosome	chr2R	935931959	chr6R	725996264	0.00499522
between-chromosome	chr2R	935931959	chr6R	822647598	0.00176711
between-chromosome	chr2R	935931959	chr6R	848934636	4.50661e-05
between-chromosome	chr2R	935931959	chr6R	850934300	0.000705435
between-chromosome	chr2R	935931959	chr7R	8208063	0.0123938
between-chromosome	chr2R	935931959	chr7R	27188612	0.000303929
between-chromosome	chr2R	935931959	chr7R	120701076	0.00013142
between-chromosome	chr2R	935931959	chr7R	625554991	0.00879488
between-chromosome	chr2R	935931959	chr7R	845229059	4.18109e-05
between-chromosome	chr2R	935931959	chr7R	881635423	0.0127388
between-chromosome	chr2R	935931959	chr7R	884514619	0.0032274
between-chromosome	chr3R	145537564	chr4R	9776407	0.010532
between-chromosome	chr3R	145537564	chr4R	80907282	7.52731e-05
between-chromosome	chr3R	145537564	chr4R	144830712	0.0286825
between-chromosome	chr3R	145537564	chr4R	628777300	3.86641e-06
between-chromosome	chr3R	145537564	chr4R	759519287	0.00577748
between-chromosome	chr3R	145537564	chr5R	27838970	7.81362e-05
between-chromosome	chr3R	145537564	chr5R	50215046	0.000905394
between-chromosome	chr3R	145537564	chr5R	456850863	0.000788799
between-chromosome	chr3R	145537564	chr5R	483200765	0.00828611
between-chromosome	chr3R	145537564	chr5R	629398583	0.0223925
between-chromosome	chr3R	145537564	chr5R	648380003	0.000562122
between-chromosome	chr3R	145537564	chr5R	793169486	8.13609e-05
between-chromosome	chr3R	145537564	chr5R	864519337	0.000498946
between-chromosome	chr3R	145537564	chr5R	866926981	0.00843891
between-chromosome	chr3R	145537564	chr6R	680788388	0.0123787
between-chromosome	chr3R	145537564	chr6R	725996264	0.0291047
between-chromosome	chr3R	145537564	chr6R	822647598	0.00235422
between-chromosome	chr3R	145537564	chr6R	848934636	0.00155329
between-chromosome	chr3R	145537564	chr6R	850934300	6.03269e-05
between-chromosome	chr3R	145537564	chr7R	8208063	0.0186765
between-chromosome	chr3R	145537564	chr7R	27188612	0.00194785
between-chromosome	chr3R	145537564	chr7R	120701076	0.00772475
between-chromosome	chr3R	145537564	chr7R	625554991	0.00753596
between-chromosome	chr3R	145537564	chr7R	845229059	0.00137845
between-chromosome	chr3R	145537564	chr7R	881635423	0.0176258
between-chromosome	chr3R	145537564	chr7R	884514619	0.00316014
between-chromosome	chr3R	163206003	chr4R	9776407	0.00733291
between-chromosome	chr3R	163206003	chr4R	80907282	0.000298718
between-chromosome	chr3R	163206003	chr4R	144830712	0.036094
between-chromosome	chr3R	163206003	chr4R	628777300	0.0131831
between-chromosome	chr3R	163206003	chr4R	759519287	0.0169995
between-chromosome	chr3R	163206003	chr5R	27838970	7.1009e-05
between-chromosome	chr3R	163206003	chr5R	50215046	0.000103094
between-chromosome	chr3R	163206003	chr5R	456850863	0.000107383
between-chromosome	chr3R	163206003	chr5R	483200765	0.0264994
between-chromosome	chr3R	163206003	chr5R	629398583	0.0319779
between-chromosome	chr3R	163206003	chr5R	648380003	0.000421276
between-chromosome	chr3R	163206003	chr5R	793169486	0.00272589
between-chromosome	chr3R	163206003	chr5R	864519337	0.000110332
between-chromosome	chr3R	163206003	chr5R	866926981	0.0204011
between-chromosome	chr3R	163206003	chr6R	680788388	0.0453537
between-chromosome	chr3R	163206003	chr6R	725996264	0.0370434
between-chromosome	chr3R	163206003	chr6R	822647598	0.0116105
between-chromosome	chr3R	163206003	chr6R	848934636	0.000797581
between-chromosome	chr3R	163206003	chr6R	850934300	8.00869e-05
between-chromosome	chr3R	163206003	chr7R	8208063	0.0362614
between-chromosome	chr3R	163206003	chr7R	27188612	0.00259055
between-chromosome	chr3R	163206003	chr7R	120701076	0.000688353
between-chromosome	chr3R	163206003	chr7R	625554991	0.0236776
between-chromosome	chr3R	163206003	chr7R	845229059	0.000356361
between-chromosome	chr3R	163206003	chr7R	881635423	0.0145666
between-chromosome	chr3R	163206003	chr7R	884514619	0.0092812
between-chromosome	chr3R	658323500	chr4R	9776407	0.00532344
between-chromosome	chr3R	658323500	chr4R	80907282	0.00179785
between-chromosome	chr3R	658323500	chr4R	144830712	0.0285261
between-chromosome	chr3R	658323500	chr4R	628777300	0.00206345
between-chromosome	chr3R	658323500	chr4R	759519287	0.00899504
between-chromosome	chr3R	658323500	chr5R	27838970	0.00139435
between-chromosome	chr3R	658323500	chr5R	50215046	0.00108785
between-chromosome	chr3R	658323500	chr5R	456850863	0.000421677
between-chromosome	chr3R	658323500	chr5R	483200765	0.00638469
between-chromosome	chr3R	658323500	chr5R	629398583	0.0097983
between-chromosome	chr3R	658323500	chr5R	648380003	0.000116174
between-chromosome	chr3R	658323500	chr5R	793169486	0.000223296
between-chromosome	chr3R	658323500	chr5R	864519337	0.000815253
between-chromosome	chr3R	658323500	chr5R	866926981	0.0049759
between-chromosome	chr3R	658323500	chr6R	680788388	0.0229304
between-chromosome	chr3R	658323500	chr6R	725996264	0.0229712
between-chromosome	chr3R	658323500	chr6R	822647598	0.00464902
between-chromosome	chr3R	658323500	chr6R	848934636	2.28495e-05
between-chromosome	chr3R	658323500	chr6R	850934300	0.000431633
between-chromosome	chr3R	658323500	chr7R	8208063	0.0108947
between-chromosome	chr3R	658323500	chr7R	27188612	0.0016354
between-chromosome	chr3R	658323500	chr7R	120701076	0.0042519
between-chromosome	chr3R	658323500	chr7R	625554991	0.00784434
between-chromosome	chr3R	658323500	chr7R	845229059	0.000830081
between-chromosome	chr3R	658323500	chr7R	881635423	0.0164961
between-chromosome	chr3R	658323500	chr7R	884514619	0.00935814
between-chromosome	chr3R	735504431	chr4R	9776407	0.00883071
between-chromosome	chr3R	735504431	chr4R	80907282	0.000249101
between-chromosome	chr3R	735504431	chr4R	144830712	0.0208895
between-chromosome	chr3R	735504431	chr4R	628777300	0.00927312
between-chromosome	chr3R	735504431	chr4R	759519287	0.00726315
between-chromosome	chr3R	735504431	chr5R	27838970	0.000235384
between-chromosome	chr3R	735504431	chr5R	50215046	0.000216438
between-chromosome	chr3R	735504431	chr5R	456850863	7.17076e-05
between-chromosome	chr3R	735504431	chr5R	483200765	0.0175168
between-chromosome	chr3R	735504431	chr5R	629398583	0.00998571
between-chromosome	chr3R	735504431	chr5R	648380003	0.00106235
between-chromosome	chr3R	735504431	chr5R	793169486	6.84974e-05
between-chromosome	chr3R	735504431	chr5R	864519337	0.000833728
between-chromosome	chr3R	735504431	chr5R	866926981	0.0280723
between-chromosome	chr3R	735504431	chr6R	680788388	0.0316361
between-chromosome	chr3R	735504431	chr6R	725996264	0.0311651
between-chromosome	chr3R	735504431	chr6R	822647598	0.014846
between-chromosome	chr3R	735504431	chr6R	848934636	0.00317464
between-chromosome	chr3R	735504431	chr6R	850934300	0.000128208
between-chromosome	chr3R	735504431	chr7R	8208063	0.0361688
between-chromosome	chr3R	735504431	chr7R	27188612	0.00187503
between-chromosome	chr3R	735504431	chr7R	120701076	0.00512858
between-chromosome	chr3R	735504431	chr7R	625554991	0.00953809
between-chromosome	chr3R	735504431	chr7R	845229059	6.38089e-05
between-chromosome	chr3R	735504431	chr7R	881635423	0.0210886
between-chromosome	chr3R	735504431	chr7R	884514619	0.0119313
between-chromosome	chr3R	889801062	chr4R	9776407	0.00111565
between-chromosome	chr3R	889801062	chr4R	80907282	0.00186001
between-chromosome	chr3R	889801062	chr4R	144830712	0.003538
between-chromosome	chr3R	889801062	chr4R	628777300	1.4427e-05
between-chromosome	chr3R	889801062	chr4R	759519287	0.00392874
between-chromosome	chr3R	889801062	chr5R	27838970	0.000560254
between-chromosome	chr3R	889801062	chr5R	50215046	0.000956024
between-chromosome	chr3R	889801062	chr5R	456850863	0.0023411
between-chromosome	chr3R	889801062	chr5R	483200765	0.00613425
between-chromosome	chr3R	889801062	chr5R	629398583	0.000920527
between-chromosome	chr3R	889801062	chr5R	648380003	0.00576117
between-chromosome	chr3R	889801062	chr5R	793169486	0.00196743
between-chromosome	chr3R	889801062	chr5R	864519337	0.000278455
between-chromosome	chr3R	889801062	chr5R	866926981	0.000358362
between-chromosome	chr3R	889801062	chr6R	680788388	0.00463393
between-chromosome	chr3R	889801062	chr6R	725996264	0.000241736
between-chromosome	chr3R	889801062	chr6R	822647598	0.000638962
between-chromosome	chr3R	889801062	chr6R	848934636	0.00398994
between-chromosome	chr3R	889801062	chr6R	850934300	0.00060893
between-chromosome	chr3R	889801062	chr7R	8208063	0.00200618
between-chromosome	chr3R	889801062	chr7R	27188612	4.63116e-05
between-chromosome	chr3R	889801062	chr7R	120701076	0.000322801
between-chromosome	chr3R	889801062	chr7R	625554991	0.000179363
between-chromosome	chr3R	889801062	chr7R	845229059	0.000324974
between-chromosome	chr3R	889801062	chr7R	881635423	0.00264181
between-chromosome	chr3R	889801062	chr7R	884514619	0.000164323
between-chromosome	chr3R	943568979	chr4R	9776407	0.00330793
between-chromosome	chr3R	943568979	chr4R	80907282	0.000587834
between-chromosome	chr3R	943568979	chr4R	144830712	0.000554228
between-chromosome	chr3R	943568979	chr4R	628777300	4.62799e-05
between-chromosome	chr3R	943568979	chr4R	759519287	0.00051104
between-chromosome	chr3R	943568979	chr5R	27838970	0.00100608
between-chromosome	chr3R	943568979	chr5R	50215046	0.000784035
between-chromosome	chr3R	943568979	chr5R	456850863	0.00387584
between-chromosome	chr3R	943568979	chr5R	483200765	0.000138359
between-chromosome	chr3R	943568979	chr5R	629398583	0.000924686
between-chromosome	chr3R	943568979	chr5R	648380003	0.000103975
between-chromosome	chr3R	943568979	chr5R	793169486	0.00053293
between-chromosome	chr3R	943568979	chr5R	864519337	0.0018287
between-chromosome	chr3R	943568979	chr5R	866926981	0.000838742
between-chromosome	chr3R	943568979	chr6R	680788388	0.00319702
between-chromosome	chr3R	943568979	chr6R	725996264	0.000107926
between-chromosome	chr3R	943568979	chr6R	822647598	0.000496995
between-chromosome	chr3R	943568979	chr6R	848934636	1.52354e-06
between-chromosome	chr3R	943568979	chr6R	850934300	0.000115874
between-chromosome	chr3R	943568979	chr7R	8208063	0.00432043
between-chromosome	chr3R	943568979	chr7R	27188612	0.00315171
between-chromosome	chr3R	943568979	chr7R	120701076	1.03854e-05
between-chromosome	chr3R	943568979	chr7R	625554991	0.000983533
between-chromosome	chr3R	943568979	chr7R	845229059	0.000779806
between-chromosome	chr3R	943568979	chr7R	881635423	0.000255435
between-chromosome	chr3R	943568979	chr7R	884514619	4.52491e-05
between-chromosome	chr3R	948683700	chr4R	9776407	0.0170682
between-chromosome	chr3R	948683700	chr4R	80907282	0.00781655
between-chromosome	chr3R	948683700	chr4R	144830712	0.0500279
between-chromosome	chr3R	948683700	chr4R	628777300	0.0115562
between-chromosome	chr3R	948683700	chr4R	759519287	0.0176683
between-chromosome	chr3R	948683700	chr5R	27838970	0.000820488
between-chromosome	chr3R	948683700	chr5R	50215046	2.06058e-05
between-chromosome	chr3R	948683700	chr5R	456850863	2.78166e-06
between-chromosome	chr3R	948683700	chr5R	483200765	0.0304992
between-chromosome	chr3R	948683700	chr5R	629398583	0.0324928
between-chromosome	chr3R	948683700	chr5R	648380003	0.000561253
between-chromosome	chr3R	948683700	chr5R	793169486	0.00559166
between-chromosome	chr3R	948683700	chr5R	864519337	0.000399557
between-chromosome	chr3R	948683700	chr5R	866926981	0.0172892
between-chromosome	chr3R	948683700	chr6R	680788388	0.0928488
between-chromosome	chr3R	948683700	chr6R	725996264	0.0479766
between-chromosome	chr3R	948683700	chr6R	822647598	0.0127964
between-chromosome	chr3R	948683700	chr6R	848934636	0.00352205
between-chromosome	chr3R	948683700	chr6R	850934300	1.75562e-05
between-chromosome	chr3R	948683700	chr7R	8208063	0.0795802
between-chromosome	chr3R	948683700	chr7R	27188612	0.00236829
between-chromosome	chr3R	948683700	chr7R	120701076	0.0107976
between-chromosome	chr3R	948683700	chr7R	625554991	0.0094032
between-chromosome	chr3R	948683700	chr7R	845229059	4.51078e-05
between-chromosome	chr3R	948683700	chr7R	881635423	0.0178586
between-chromosome	chr3R	948683700	chr7R	884514619	0.00182115
between-chromosome	chr3R	948683719	chr4R	9776407	0.00554173
between-chromosome	chr3R	948683719	chr4R	80907282	0.00566749
between-chromosome	chr3R	948683719	chr4R	144830712	0.0202297
between-chromosome	chr3R	948683719	chr4R	628777300	0.00245769
between-chromosome	chr3R	948683719	chr4R	759519287	0.00283794
between-chromosome	chr3R	948683719	chr5R	27838970	0.00146018
between-chromosome	chr3R	948683719	chr5R	50215046	0.00133936
between-chromosome	chr3R	948683719	chr5R	456850863	0.000377198
between-chromosome	chr3R	948683719	chr5R	483200765	0.0175444
between-chromosome	chr3R	948683719	chr5R	629398583	0.0121085
between-chromosome	chr3R	948683719	chr5R	648380003	3.33478e-06
between-chromosome	chr3R	948683719	chr5R	793169486	0.00587854
between-chromosome	chr3R	948683719	chr5R	864519337	5.50441e-05
between-chromosome	chr3R	948683719	chr5R	866926981	0.00296441
between-chromosome	chr3R	948683719	chr6R	680788388	0.0556733
between-chromosome	chr3R	948683719	chr6R	725996264	0.0085426
between-chromosome	chr3R	948683719	chr6R	822647598	0.00172942
between-chromosome	chr3R	948683719	chr6R	848934636	0.00153513
between-chromosome	chr3R	948683719	chr6R	850934300	0.000280513
between-chromosome	chr3R	948683719	chr7R	8208063	0.0349306
between-chromosome	chr3R	948683719	chr7R	27188612	0.00233042
between-chromosome	chr3R	948683719	chr7R	120701076	0.00226011
between-chromosome	chr3R	948683719	chr7R	625554991	0.004935
between-chromosome	chr3R	948683719	chr7R	845229059	0.000156969
between-chromosome	chr3R	948683719	chr7R	881635423	0.00835533
between-chromosome	chr3R	948683719	chr7R	884514619	0.000265254
between-chromosome	chr4R	9776407	chr5R	27838970	0.000355866
between-chromosome	chr4R	9776407	chr5R	50215046	0.000811102
between-chromosome	chr4R	9776407	chr5R	456850863	8.66239e-05
between-chromosome	chr4R	9776407	chr5R	483200765	0.0105884
between-chromosome	chr4R	9776407	chr5R	629398583	0.0149044
between-chromosome	chr4R	9776407	chr5R	648380003	0.00172844
between-chromosome	chr4R	9776407	chr5R	793169486	0.00201901
between-chromosome	chr4R	9776407	chr5R	864519337	0.000278724
between-chromosome	chr4R	9776407	chr5R	866926981	0.00574346
between-chromosome	chr4R	9776407	chr6R	680788388	0.00999578
between-chromosome	chr4R	9776407	chr6R	725996264	0.0234309
between-chromosome	chr4R	9776407	chr6R	822647598	0.00392995
between-chromosome	chr4R	9776407	chr6R	848934636	0.000252254
between-chromosome	chr4R	9776407	chr6R	850934300	0.000100631
between-chromosome	chr4R	9776407	chr7R	8208063	0.014526
between-chromosome	chr4R	9776407	chr7R	27188612	0.000537302
between-chromosome	chr4R	9776407	chr7R	120701076	0.00461665
between-chromosome	chr4R	9776407	chr7R	625554991	0.00556579
between-chromosome	chr4R	9776407	chr7R	845229059	1.24776e-05
between-chromosome	chr4R	9776407	chr7R	881635423	0.0070082
between-chromosome	chr4R	9776407	chr7R	884514619	0.00672474
between-chromosome	chr4R	80907282	chr5R	27838970	0.0021243
between-chromosome	chr4R	80907282	chr5R	50215046	0.00230828
between-chromosome	chr4R	80907282	chr5R	456850863	0.00294237
between-chromosome	chr4R	80907282	chr5R	483200765	0.000700519
between-chromosome	chr4R	80907282	chr5R	629398583	0.00105409
between-chromosome	chr4R	80907282	chr5R	648380003	0.000509903
between-chromosome	chr4R	80907282	chr5R	793169486	0.00239606
between-chromosome	chr4R	80907282	chr5R	864519337	0.00116528
between-chromosome	chr4R	80907282	chr5R	866926981	0.00136364
between-chromosome	chr4R	80907282	chr6R	680788388	0.00150298
between-chromosome	chr4R	80907282	chr6R	725996264	0.00894214
between-chromosome	chr4R	80907282	chr6R	822647598	3.38026e-06
between-chromosome	chr4R	80907282	chr6R	848934636	0.000535357
between-chromosome	chr4R	80907282	chr6R	850934300	0.000541966
between-chromosome	chr4R	80907282	chr7R	8208063	0.00508257
between-chromosome	chr4R	80907282	chr7R	27188612	0.000112689
between-chromosome	chr4R	80907282	chr7R	120701076	1.68386e-05
between-chromosome	chr4R	80907282	chr7R	625554991	0.000101141
between-chromosome	chr4R	80907282	chr7R	845229059	0.00182958
between-chromosome	chr4R	80907282	chr7R	881635423	0.00120587
between-chromosome	chr4R	80907282	chr7R	884514619	0.00580832
between-chromosome	chr4R	144830712	chr5R	27838970	0.000253999
between-chromosome	chr4R	144830712	chr5R	50215046	0.00686403
between-chromosome	chr4R	144830712	chr5R	456850863	0.00101036
between-chromosome	chr4R	144830712	chr5R	483200765	0.0232023
between-chromosome	chr4R	144830712	chr5R	629398583	0.0189403
between-chromosome	chr4R	144830712	chr5R	648380003	0.000693533
between-chromosome	chr4R	144830712	chr5R	793169486	0.00134803
between-chromosome	chr4R	144830712	chr5R	864519337	0.000310237
between-chromosome	chr4R	144830712	chr5R	866926981	0.0163327
between-chromosome	chr4R	144830712	chr6R	680788388	0.0489626
between-chromosome	chr4R	144830712	chr6R	725996264	0.0308722
between-chromosome	chr4R	144830712	chr6R	822647598	0.0058148
between-chromosome	chr4R	144830712	chr6R	848934636	0.00162511
between-chromosome	chr4R	144830712	chr6R	850934300	8.72669e-05
between-chromosome	chr4R	144830712	chr7R	8208063	0.0468067
between-chromosome	chr4R	144830712	chr7R	27188612	0.00535905
between-chromosome	chr4R	144830712	chr7R	120701076	0.00530638
between-chromosome	chr4R	144830712	chr7R	625554991	0.00874857
between-chromosome	chr4R	144830712	chr7R	845229059	0.000906303
between-chromosome	chr4R	144830712	chr7R	881635423	0.0236302
between-chromosome	chr4R	144830712	chr7R	884514619	0.00745449
between-chromosome	chr4R	628777300	chr5R	27838970	0.000196026
between-chromosome	chr4R	628777300	chr5R	50215046	0.00192489
between-chromosome	chr4R	628777300	chr5R	456850863	0.000912798
between-chromosome	chr4R	628777300	chr5R	483200765	0.0105487
between-chromosome	chr4R	628777300	chr5R	629398583	0.0121294
between-chromosome	chr4R	628777300	chr5R	648380003	9.98461e-05
between-chromosome	chr4R	628777300	chr5R	793169486	0.00115244
between-chromosome	chr4R	628777300	chr5R	864519337	0.00359409
between-chromosome	chr4R	628777300	chr5R	866926981	0.00468931
between-chromosome	chr4R	628777300	chr6R	680788388	0.0159381
between-chromosome	chr4R	628777300	chr6R	725996264	0.0101064
between-chromosome	chr4R	628777300	chr6R	822647598	0.00631957
between-chromosome	chr4R	628777300	chr6R	848934636	0.000280192
between-chromosome	chr4R	628777300	chr6R	850934300	0.000724281
between-chromosome	chr4R	628777300	chr7R	8208063	0.0235531
between-chromosome	chr4R	628777300	chr7R	27188612	0.00161078
between-chromosome	chr4R	628777300	chr7R	120701076	0.00509234
between-chromosome	chr4R	628777300	chr7R	625554991	0.00187322
between-chromosome	chr4R	628777300	chr7R	845229059	0.000160248
between-chromosome	chr4R	628777300	chr7R	881635423	0.00907011
between-chromosome	chr4R	628777300	chr7R	884514619	0.00198322
between-chromosome	chr4R	759519287	chr5R	27838970	0.000714204
between-chromosome	chr4R	759519287	chr5R	50215046	0.00283215
between-chromosome	chr4R	759519287	chr5R	456850863	0.00142986
between-chromosome	chr4R	759519287	chr5R	483200765	0.00205763
between-chromosome	chr4R	759519287	chr5R	629398583	0.0148933
between-chromosome	chr4R	759519287	chr5R	648380003	0.000951537
between-chromosome	chr4R	759519287	chr5R	793169486	1.12857e-08
between-chromosome	chr4R	759519287	chr5R	864519337	2.26289e-05
between-chromosome	chr4R	759519287	chr5R	866926981	0.0173933
between-chromosome	chr4R	759519287	chr6R	680788388	0.025591
between-chromosome	chr4R	759519287	chr6R	725996264	0.0138717
between-chromosome	chr4R	759519287	chr6R	822647598	0.00623595
between-chromosome	chr4R	759519287	chr6R	848934636	0.0018211
between-chromosome	chr4R	759519287	chr6R	850934300	0.00354534
between-chromosome	chr4R	759519287	chr7R	8208063	0.0180519
between-chromosome	chr4R	759519287	chr7R	27188612	0.000569625
between-chromosome	chr4R	759519287	chr7R	120701076	0.00561426
between-chromosome	chr4R	759519287	chr7R	625554991	0.00668575
between-chromosome	chr4R	759519287	chr7R	845229059	1.39562e-05
between-chromosome	chr4R	759519287	chr7R	881635423	0.00132796
between-chromosome	chr4R	759519287	chr7R	884514619	0.000454072
between-chromosome	chr5R	27838970	chr6R	680788388	0.000826153
between-chromosome	chr5R	27838970	chr6R	725996264	0.00174378
between-chromosome	chr5R	27838970	chr6R	822647598	0.0038404
between-chromosome	chr5R	27838970	chr6R	848934636	7.12711e-05
between-chromosome	chr5R	27838970	chr6R	850934300	0.000190773
between-chromosome	chr5R	27838970	chr7R	8208063	0.000782871
between-chromosome	chr5R	27838970	chr7R	27188612	0.00984131
between-chromosome	chr5R	27838970	chr7R	120701076	0.000416907
between-chromosome	chr5R	27838970	chr7R	625554991	0.000345787
between-chromosome	chr5R	27838970	chr7R	845229059	0.000541587
between-chromosome	chr5R	27838970	chr7R	881635423	5.82299e-07
between-chromosome	chr5R	27838970	chr7R	884514619	8.92594e-05
between-chromosome	chr5R	50215046	chr6R	680788388	5.04351e-05
between-chromosome	chr5R	50215046	chr6R	725996264	0.000526006
between-chromosome	chr5R	50215046	chr6R	822647598	0.000185939
between-chromosome	chr5R	50215046	chr6R	848934636	0.00014503
between-chromosome	chr5R	50215046	chr6R	850934300	3.90505e-05
between-chromosome	chr5R	50215046	chr7R	8208063	0.00188243
between-chromosome	chr5R	50215046	chr7R	27188612	0.000255486
between-chromosome	chr5R	50215046	chr7R	120701076	2.70141e-05
between-chromosome	chr5R	50215046	chr7R	625554991	0.00195911
between-chromosome	chr5R	50215046	chr7R	845229059	1.9473e-06
between-chromosome	chr5R	50215046	chr7R	881635423	0.00363211
between-chromosome	chr5R	50215046	chr7R	884514619	0.000300182
between-chromosome	chr5R	456850863	chr6R	680788388	0.00370801
between-chromosome	chr5R	456850863	chr6R	725996264	0.000524413
between-chromosome	chr5R	456850863	chr6R	822647598	0.000777355
between-chromosome	chr5R	456850863	chr6R	848934636	4.76415e-06
between-chromosome	chr5R	456850863	chr6R	850934300	0.000752461
between-chromosome	chr5R	456850863	chr7R	8208063	3.5714e-05
between-chromosome	chr5R	456850863	chr7R	27188612	2.04061e-05
between-chromosome	chr5R	456850863	chr7R	120701076	0.000711936
between-chromosome	chr5R	456850863	chr7R	625554991	0.00267274
between-chromosome	chr5R	456850863	chr7R	845229059	0.00108591
between-chromosome	chr5R	456850863	chr7R	881635423	0.00273889
between-chromosome	chr5R	456850863	chr7R	884514619	3.32864e-06
between-chromosome	chr5R	483200765	chr6R	680788388	0.0389315
between-chromosome	chr5R	483200765	chr6R	725996264	0.0272892
between-chromosome	chr5R	483200765	chr6R	822647598	0.0052999
between-chromosome	chr5R	483200765	chr6R	848934636	0.000772732
between-chromosome	chr5R	483200765	chr6R	850934300	0.000562302
between-chromosome	chr5R	483200765	chr7R	8208063	0.0352183
between-chromosome	chr5R	483200765	chr7R	27188612	0.00266196
between-chromosome	chr5R	483200765	chr7R	120701076	0.00275542
between-chromosome	chr5R	483200765	chr7R	625554991	0.00753603
between-chromosome	chr5R	483200765	chr7R	845229059	0.00116101
between-chromosome	chr5R	483200765	chr7R	881635423	0.0345843
between-chromosome	chr5R	483200765	chr7R	884514619	0.00879253
between-chromosome	chr5R	629398583	chr6R	680788388	0.0153942
between-chromosome	chr5R	629398583	chr6R	725996264	0.0256376
between-chromosome	chr5R	629398583	chr6R	822647598	0.00618363
between-chromosome	chr5R	629398583	chr6R	848934636	3.94282e-05
between-chromosome	chr5R	629398583	chr6R	850934300	0.00198224
between-chromosome	chr5R	629398583	chr7R	8208063	0.0243536
between-chromosome	chr5R	629398583	chr7R	27188612	0.00173653
between-chromosome	chr5R	629398583	chr7R	120701076	0.00576975
between-chromosome	chr5R	629398583	chr7R	625554991	0.0112748
between-chromosome	chr5R	629398583	chr7R	845229059	0.000410798
between-chromosome	chr5R	629398583	chr7R	881635423	0.0273149
between-chromosome	chr5R	629398583	chr7R	884514619	0.00226691
between-chromosome	chr5R	648380003	chr6R	680788388	1.59373e-05
between-chromosome	chr5R	648380003	chr6R	725996264	0.00108176
between-chromosome	chr5R	648380003	chr6R	822647598	0.00136438
between-chromosome	chr5R	648380003	chr6R	848934636	0.000666095
between-chromosome	chr5R	648380003	chr6R	850934300	0.000121919
between-chromosome	chr5R	648380003	chr7R	8208063	1.58387e-05
between-chromosome	chr5R	648380003	chr7R	27188612	0.000134354
between-chromosome	chr5R	648380003	chr7R	120701076	0.000231161
between-chromosome	chr5R	648380003	chr7R	625554991	0.00290442
between-chromosome	chr5R	648380003	chr7R	845229059	0.000284215
between-chromosome	chr5R	648380003	chr7R	881635423	0.000216094
between-chromosome	chr5R	648380003	chr7R	884514619	0.00368881
between-chromosome	chr5R	793169486	chr6R	680788388	0.00621219
between-chromosome	chr5R	793169486	chr6R	725996264	0.00247228
between-chromosome	chr5R	793169486	chr6R	822647598	0.00117194
between-chromosome	chr5R	793169486	chr6R	848934636	0.000118226
between-chromosome	chr5R	793169486	chr6R	850934300	1.4314e-05
between-chromosome	chr5R	793169486	chr7R	8208063	0.00352482
between-chromosome	chr5R	793169486	chr7R	27188612	0.00255001
between-chromosome	chr5R	793169486	chr7R	120701076	0.00168288
between-chromosome	chr5R	793169486	chr7R	625554991	8.66025e-05
between-chromosome	chr5R	793169486	chr7R	845229059	0.000453832
between-chromosome	chr5R	793169486	chr7R	881635423	0.00931867
between-chromosome	chr5R	793169486	chr7R	884514619	0.00701675
between-chromosome	chr5R	864519337	chr6R	680788388	0.000427845
between-chromosome	chr5R	864519337	chr6R	725996264	0.000307284
between-chromosome	chr5R	864519337	chr6R	822647598	6.991e-05
between-chromosome	chr5R	864519337	chr6R	848934636	0.00018147
between-chromosome	chr5R	864519337	chr6R	850934300	0.000517911
between-chromosome	chr5R	864519337	chr7R	8208063	1.04086e-08
between-chromosome	chr5R	864519337	chr7R	27188612	0.00565743
between-chromosome	chr5R	864519337	chr7R	120701076	0.000908025
between-chromosome	chr5R	864519337	chr7R	625554991	1.12438e-07
between-chromosome	chr5R	864519337	chr7R	845229059	0.000926902
between-chromosome	chr5R	864519337	chr7R	881635423	4.00719e-07
between-chromosome	chr5R	864519337	chr7R	884514619	0.000161001
between-chromosome	chr5R	866926981	chr6R	680788388	0.0216514
between-chromosome	chr5R	866926981	chr6R	725996264	0.0165786
between-chromosome	chr5R	866926981	chr6R	822647598	0.0044679
between-chromosome	chr5R	866926981	chr6R	848934636	0.000682292
between-chromosome	chr5R	866926981	chr6R	850934300	3.06814e-05
between-chromosome	chr5R	866926981	chr7R	8208063	0.0101828
between-chromosome	chr5R	866926981	chr7R	27188612	0.00224949
between-chromosome	chr5R	866926981	chr7R	120701076	0.0091344
between-chromosome	chr5R	866926981	chr7R	625554991	0.0123344
between-chromosome	chr5R	866926981	chr7R	845229059	8.388e-05
between-chromosome	chr5R	866926981	chr7R	881635423	0.00587907
between-chromosome	chr5R	866926981	chr7R	884514619	0.0128417
between-chromosome	chr6R	680788388	chr7R	8208063	0.0803291
between-chromosome	chr6R	680788388	chr7R	27188612	0.00808499
between-chromosome	chr6R	680788388	chr7R	120701076	0.00861546
between-chromosome	chr6R	680788388	chr7R	625554991	0.0313395
between-chromosome	chr6R	680788388	chr7R	845229059	0.000614298
between-chromosome	chr6R	680788388	chr7R	881635423	0.0240258
between-chromosome	chr6R	680788388	chr7R	884514619	0.0109642
between-chromosome	chr6R	725996264	chr7R	8208063	0.0406067
between-chromosome	chr6R	725996264	chr7R	27188612	0.00338525
between-chromosome	chr6R	725996264	chr7R	120701076	0.00980981
between-chromosome	chr6R	725996264	chr7R	625554991	0.0291832
between-chromosome	chr6R	725996264	chr7R	845229059	0.00154429
between-chromosome	chr6R	725996264	chr7R	881635423	0.0436221
between-chromosome	chr6R	725996264	chr7R	884514619	0.0119198
between-chromosome	chr6R	822647598	chr7R	8208063	0.0180701
between-chromosome	chr6R	822647598	chr7R	27188612	0.00548106
between-chromosome	chr6R	822647598	chr7R	120701076	0.00137692
between-chromosome	chr6R	822647598	chr7R	625554991	0.00890606
between-chromosome	chr6R	822647598	chr7R	845229059	0.000689992
between-chromosome	chr6R	822647598	chr7R	881635423	0.0143709
between-chromosome	chr6R	822647598	chr7R	884514619	0.00337883
between-chromosome	chr6R	848934636	chr7R	8208063	0.000951793
between-chromosome	chr6R	848934636	chr7R	27188612	0.000731982
between-chromosome	chr6R	848934636	chr7R	120701076	5.74529e-05
between-chromosome	chr6R	848934636	chr7R	625554991	0.00111279
between-chromosome	chr6R	848934636	chr7R	845229059	0.000812726
between-chromosome	chr6R	848934636	chr7R	881635423	0.0020866
between-chromosome	chr6R	848934636	chr7R	884514619	0.000206774
between-chromosome	chr6R	850934300	chr7R	8208063	0.000143912
between-chromosome	chr6R	850934300	chr7R	27188612	4.34182e-06
between-chromosome	chr6R	850934300	chr7R	120701076	0.000455938
between-chromosome	chr6R	850934300	chr7R	625554991	1.66928e-06
between-chromosome	chr6R	850934300	chr7R	845229059	4.93666e-05
between-chromosome	chr6R	850934300	chr7R	881635423	0.00145014
between-chromosome	chr6R	850934300	chr7R	884514619	6.36007e-05
